# Supplementary material for: Genome-wide selection signatures detection in Shanghai Holstein cattle population identified genes related to adaption, health and reproduction traits
Source: BMC Genomics. 2021 Oct 15;22:747. doi: 10.1186/s12864-021-08042-x (PMC8520274; doi:10.1186/s12864-021-08042-x)
Supplement: Supplementary file 2 — Additional file 2 [file 12864_2021_8042_MOESM2_ESM.xlsx]

## Sheet: Sheet1
SNP	CHR	POSITION	IHS	LOGPVALUE	ABSIHS
snp25	1	82870	-2.73594	2.2062	2.73594
snp27	1	82929	-2.56302	1.98395	2.56302
snp28	1	82939	-1.75048	1.09671	1.75048
snp29	1	82941	-0.103101	0.0372129	0.103101
snp31	1	91493	-0.826667	0.388887	0.826667
snp32	1	91495	-0.857216	0.407462	0.857216
snp33	1	95069	-0.560189	0.240068	0.560189
snp34	1	99741	-0.473684	0.19673	0.473684
snp35	1	120045	-1.15115	0.60263	1.15115
snp36	1	120075	-1.16669	0.613795	1.16669
snp40	1	241589	0.471912	0.195868	0.471912
snp49	1	297505	-0.739994	0.3379	0.739994
snp50	1	297522	-0.927516	0.451416	0.927516
snp53	1	306660	0.650914	0.288107	0.650914
snp54	1	309373	0.625699	0.274486	0.625699
snp64	1	355740	0.959887	0.472226	0.959887
snp65	1	355743	0.934599	0.455938	0.934599
snp66	1	355752	0.937719	0.457936	0.937719
snp67	1	360922	-0.20323	0.0762611	0.20323
snp68	1	360947	-0.199515	0.0747602	0.199515
snp69	1	360949	-0.140445	0.0514362	0.140445
snp70	1	376123	0.908113	0.439115	0.908113
snp71	1	376135	1.06816	0.54447	1.06816
snp73	1	390468	1.9418	1.28265	1.9418
snp74	1	390483	0.644596	0.284674	0.644596
snp75	1	417501	0.421038	0.171516	0.421038
snp76	1	422108	0.421617	0.171789	0.421617
snp78	1	423035	-0.340323	0.134533	0.340323
snp79	1	431507	0.570476	0.24538	0.570476
snp80	1	431625	0.537572	0.228506	0.537572
snp81	1	432607	-2.01195	1.35433	2.01195
snp82	1	439491	0.628059	0.275753	0.628059
snp83	1	440841	-1.8179	1.16065	1.8179
snp84	1	440860	1.19621	0.635232	1.19621
snp85	1	440936	-1.82095	1.16358	1.82095
snp86	1	442184	-0.340322	0.134532	0.340322
snp87	1	442203	-0.406236	0.164583	0.406236
snp95	1	551865	-1.3489	0.751121	1.3489
snp97	1	621628	-0.77046	0.355535	0.77046
snp98	1	621708	-0.338518	0.133729	0.338518
snp103	1	659167	1.03052	0.518895	1.03052
snp111	1	735941	0.194329	0.0726718	0.194329
snp118	1	779315	-0.0434745	0.0153272	0.0434745
snp134	1	1092842	0.415936	0.169118	0.415936
snp139	1	1116058	0.150987	0.0555241	0.150987
snp140	1	1141806	0.618463	0.270616	0.618463
snp145	1	1179806	0.180521	0.067149	0.180521
snp147	1	1296536	-0.00910511	0.00316655	0.00910511
snp148	1	1326347	0.551304	0.235506	0.551304
snp151	1	1383772	1.34897	0.751174	1.34897
snp152	1	1383792	1.42438	0.811531	1.42438
snp154	1	1383841	1.67671	1.02873	1.67671
snp156	1	1395319	0.185706	0.0692162	0.185706
snp157	1	1411914	0.638774	0.281523	0.638774
snp158	1	1413234	-0.0900275	0.0323279	0.0900275
snp159	1	1458617	0.299145	0.116436	0.299145
snp168	1	1668378	-0.423374	0.172616	0.423374
snp170	1	1687615	0.132173	0.0482509	0.132173
snp171	1	1706575	-0.438812	0.179932	0.438812
snp172	1	1719550	-0.360406	0.143547	0.360406
snp173	1	1719561	-0.368495	0.147212	0.368495
snp181	1	2041135	0.0282803	0.00991052	0.0282803
snp182	1	2041137	0.0260604	0.00912453	0.0260604
snp186	1	2087130	-0.731944	0.333293	0.731944
snp188	1	2105268	0.313511	0.122691	0.313511
snp189	1	2105281	0.37017	0.147974	0.37017
snp190	1	2106247	0.962882	0.474169	0.962882
snp191	1	2106327	0.884626	0.424398	0.884626
snp205	1	2241895	-0.0566604	0.0200805	0.0566604
snp206	1	2272980	-0.75303	0.345408	0.75303
snp208	1	2285186	-0.0749299	0.0267472	0.0749299
snp209	1	2294023	-0.400696	0.162005	0.400696
snp215	1	2408320	0.920386	0.446881	0.920386
snp225	1	2497866	-0.0348015	0.0122274	0.0348015
snp231	1	2544246	-1.12519	0.584179	1.12519
snp238	1	2556028	0.316756	0.124112	0.316756
snp239	1	2556029	0.32116	0.126047	0.32116
snp240	1	2556032	0.329573	0.129758	0.329573
snp252	1	2696402	0.27017	0.104009	0.27017
snp264	1	2768998	1.55187	0.918313	1.55187
snp265	1	2769046	1.66228	1.01567	1.66228
snp266	1	2780965	2.2975	1.66574	2.2975
snp267	1	2781000	2.1998	1.55563	2.1998
snp268	1	2781042	2.16934	1.52206	2.16934
snp269	1	2787985	0.0747218	0.0266707	0.0747218
snp276	1	2803450	-0.656452	0.291126	0.656452
snp277	1	2803453	-0.634339	0.27913	0.634339
snp282	1	2854690	0.411338	0.166965	0.411338
snp285	1	2899291	0.0632953	0.0224907	0.0632953
snp289	1	3023101	-0.207645	0.0780503	0.207645
snp290	1	3023103	-0.207645	0.0780503	0.207645
snp292	1	3029684	-1.21719	0.650657	1.21719
snp298	1	3141059	-1.35447	0.755508	1.35447
snp307	1	3237887	0.417051	0.169642	0.417051
snp311	1	3301104	-0.484118	0.201832	0.484118
snp313	1	3314175	-0.0614748	0.0218281	0.0614748
snp318	1	3371792	-0.00381597	0.00132431	0.00381597
snp319	1	3378801	0.44545	0.1831	0.44545
snp320	1	3378802	0.44545	0.1831	0.44545
snp321	1	3415771	1.07912	0.552017	1.07912
snp324	1	3500422	-1.32923	0.73572	1.32923
snp325	1	3509622	0.585927	0.253425	0.585927
snp326	1	3521362	-1.65157	1.00602	1.65157
snp327	1	3521393	0.670549	0.298857	0.670549
snp328	1	3537292	-1.27384	0.693103	1.27384
snp329	1	3537319	0.960275	0.472477	0.960275
snp330	1	3678539	0.342702	0.135594	0.342702
snp335	1	3905947	-0.620393	0.271647	0.620393
snp336	1	3905948	-0.620393	0.271647	0.620393
snp337	1	3905979	-0.55996	0.23995	0.55996
snp338	1	4003427	-0.0282399	0.0098962	0.0282399
snp339	1	4003455	-0.0709548	0.0252886	0.0709548
snp340	1	4013613	-0.902191	0.435387	0.902191
snp341	1	4013626	-0.390822	0.157435	0.390822
snp342	1	4013632	-0.358538	0.142703	0.358538
snp346	1	4321968	-0.549326	0.234494	0.549326
snp349	1	4460970	-0.930305	0.453194	0.930305
snp353	1	4664217	0.135601	0.0495686	0.135601
snp355	1	4678989	-1.24573	0.671902	1.24573
snp357	1	4680060	-1.15622	0.606262	1.15622
snp358	1	4680061	-1.15622	0.606262	1.15622
snp359	1	4680172	-1.21211	0.646908	1.21211
snp362	1	4694828	-0.686937	0.307927	0.686937
snp364	1	4741637	0.85401	0.405497	0.85401
snp366	1	4741666	-0.64023	0.282311	0.64023
snp370	1	4799122	0.517029	0.218147	0.517029
snp371	1	4799146	1.20514	0.641781	1.20514
snp372	1	4799166	0.615403	0.268985	0.615403
snp388	1	4985007	0.132225	0.048271	0.132225
snp393	1	5357605	-0.141972	0.0520262	0.141972
snp398	1	5512832	0.405825	0.164391	0.405825
snp399	1	5512842	-1.03599	0.52258	1.03599
snp401	1	5512846	-0.965894	0.476127	0.965894
snp402	1	5512892	0.378426	0.15174	0.378426
snp403	1	5512893	-1.03597	0.522563	1.03597
snp404	1	5512898	-1.03597	0.522563	1.03597
snp407	1	5538566	0.597408	0.259452	0.597408
snp408	1	5574874	0.650077	0.287651	0.650077
snp416	1	5753648	0.200531	0.0751703	0.200531
snp421	1	5801614	0.329212	0.129599	0.329212
snp423	1	5888225	-0.477138	0.198415	0.477138
snp425	1	5888249	-0.397774	0.16065	0.397774
snp426	1	5888257	-0.368099	0.147033	0.368099
snp430	1	5925006	1.66229	1.01567	1.66229
snp433	1	6085577	-1.06877	0.544888	1.06877
snp442	1	6312661	-0.193231	0.0722302	0.193231
snp445	1	6360966	-0.797896	0.371682	0.797896
snp446	1	6360973	-0.813088	0.380732	0.813088
snp461	1	6684428	0.173697	0.0644406	0.173697
snp463	1	6756234	0.421061	0.171526	0.421061
snp472	1	7086367	-0.286562	0.111008	0.286562
snp473	1	7086380	-0.295439	0.114832	0.295439
snp474	1	7086386	-0.325715	0.128054	0.325715
snp475	1	7086387	-0.305373	0.11914	0.305373
snp484	1	7465316	-0.056833	0.020143	0.056833
snp486	1	7465329	-0.0326819	0.011473	0.0326819
snp492	1	7638228	-0.504303	0.211798	0.504303
snp493	1	7638229	-0.528976	0.224155	0.528976
snp494	1	7650779	0.121231	0.0440681	0.121231
snp495	1	7665551	0.391128	0.157576	0.391128
snp498	1	7782458	-0.107302	0.0387927	0.107302
snp500	1	7894485	0.232	0.0880235	0.232
snp501	1	7894513	-0.97981	0.485213	0.97981
snp503	1	7986223	0.162624	0.0600745	0.162624
snp508	1	8221156	-0.161682	0.0597047	0.161682
snp509	1	8221182	-0.20626	0.0774884	0.20626
snp511	1	8503501	1.0982	0.565243	1.0982
snp512	1	8503511	-1.03799	0.523928	1.03799
snp513	1	8503705	-2.69079	2.14702	2.69079
snp514	1	8514865	-0.572278	0.246314	0.572278
snp515	1	8514868	-0.568492	0.244353	0.568492
snp517	1	8576422	-0.156697	0.057752	0.156697
snp522	1	8958612	0.712344	0.322163	0.712344
snp523	1	8958868	0.776813	0.359251	0.776813
snp526	1	8992003	0.895312	0.431071	0.895312
snp527	1	8992235	0.93105	0.45367	0.93105
snp551	1	9173214	-1.74199	1.08879	1.74199
snp554	1	9173253	1.12999	0.587569	1.12999
snp555	1	9173281	0.112721	0.0408386	0.112721
snp561	1	9323534	-0.213652	0.0804937	0.213652
snp565	1	9367518	0.315017	0.12335	0.315017
snp566	1	9367620	0.829763	0.390755	0.829763
snp572	1	9450571	1.08652	0.557128	1.08652
snp573	1	9450600	1.04637	0.529603	1.04637
snp574	1	9450631	1.03445	0.521542	1.03445
snp575	1	9450639	1.03394	0.521195	1.03394
snp576	1	9452282	0.81115	0.379573	0.81115
snp577	1	9452361	0.829999	0.390898	0.829999
snp578	1	9452433	0.796095	0.370614	0.796095
snp582	1	9524346	1.12109	0.581282	1.12109
snp583	1	9524608	-2.94972	2.49749	2.94972
snp584	1	9524629	-2.8885	2.41219	2.8885
snp585	1	9532942	-3.09983	2.71303	3.09983
snp586	1	9532979	1.623	0.980511	1.623
snp587	1	9543654	-1.69886	1.04892	1.69886
snp589	1	9554509	-0.55499	0.237395	0.55499
snp590	1	9554512	-0.590496	0.255818	0.590496
snp592	1	9696506	-0.286372	0.110926	0.286372
snp593	1	9696509	-0.281257	0.108734	0.281257
snp594	1	9696728	-1.57041	0.934346	1.57041
snp596	1	9817822	-0.797167	0.371249	0.797167
snp599	1	9845869	0.759055	0.348897	0.759055
snp600	1	9846043	0.799205	0.372458	0.799205
snp601	1	9888661	0.865493	0.412549	0.865493
snp602	1	9906424	-0.395572	0.15963	0.395572
snp603	1	9906425	-0.387556	0.15593	0.387556
snp612	1	10341779	-0.519381	0.219326	0.519381
snp621	1	10850351	0.138863	0.0508254	0.138863
snp622	1	10850355	0.129699	0.0473021	0.129699
snp623	1	10850392	-0.365233	0.145732	0.365233
snp626	1	11041338	0.360491	0.143585	0.360491
snp627	1	11124065	-0.0371515	0.0130652	0.0371515
snp630	1	11225654	0.777259	0.359513	0.777259
snp633	1	11362733	-0.209758	0.0789088	0.209758
snp635	1	11376485	0.831384	0.391734	0.831384
snp638	1	11587853	0.30941	0.120899	0.30941
snp640	1	11642619	-0.0802814	0.0287179	0.0802814
snp641	1	11669856	-0.0966972	0.0348139	0.0966972
snp642	1	11790606	-0.939709	0.459212	0.939709
snp643	1	11816294	-0.462494	0.191298	0.462494
snp644	1	11816393	-0.468671	0.194292	0.468671
snp645	1	11816581	-0.457959	0.189108	0.457959
snp647	1	11914870	-0.073463	0.0262084	0.073463
snp648	1	11914896	-0.10005	0.0360684	0.10005
snp649	1	11914897	-0.0884711	0.0317495	0.0884711
snp650	1	11934964	0.411448	0.167016	0.411448
snp651	1	11977387	-0.863597	0.411382	0.863597
snp652	1	11992596	0.311171	0.121667	0.311171
snp653	1	12129798	-0.255459	0.0977966	0.255459
snp670	1	12324591	0.528225	0.223776	0.528225
snp674	1	12411284	-0.00529552	0.00183887	0.00529552
snp675	1	12411359	-0.140394	0.0514167	0.140394
snp676	1	12411360	-0.104006	0.0375525	0.104006
snp677	1	12424711	0.602626	0.262205	0.602626
snp678	1	12424751	0.602626	0.262205	0.602626
snp683	1	13001142	0.189625	0.070784	0.189625
snp684	1	13036580	0.188513	0.0703388	0.188513
snp685	1	13036738	0.229028	0.0867971	0.229028
snp694	1	13457729	0.399865	0.161619	0.399865
snp695	1	13466152	0.784974	0.364045	0.784974
snp696	1	13466246	0.914999	0.443465	0.914999
snp697	1	13466452	0.899101	0.433446	0.899101
snp698	1	13466506	0.75739	0.347932	0.75739
snp699	1	13466664	0.547078	0.233345	0.547078
snp700	1	13466687	0.551811	0.235766	0.551811
snp714	1	14240525	-0.231586	0.0878526	0.231586
snp717	1	14256812	-0.370326	0.148045	0.370326
snp725	1	14830228	-0.252113	0.0963925	0.252113
snp728	1	14909942	1.17192	0.617567	1.17192
snp729	1	14914789	-0.0221564	0.00774559	0.0221564
snp730	1	14915050	-0.0758255	0.0270764	0.0758255
snp731	1	14915071	-0.0719342	0.0256476	0.0719342
snp735	1	15249313	-0.201516	0.0755683	0.201516
snp736	1	15249342	-0.17441	0.0647229	0.17441
snp737	1	15250447	-0.309465	0.120923	0.309465
snp738	1	15250464	-0.36079	0.143721	0.36079
snp741	1	15495501	-0.811611	0.379848	0.811611
snp747	1	15797871	0.786515	0.364953	0.786515
snp748	1	15798123	0.490991	0.20521	0.490991
snp749	1	15798148	0.560959	0.240464	0.560959
snp752	1	16276842	-0.827506	0.389393	0.827506
snp753	1	16276899	-0.445843	0.183288	0.445843
snp761	1	16765814	-0.341799	0.135191	0.341799
snp764	1	16788256	0.848081	0.401874	0.848081
snp765	1	16788331	-0.201501	0.0755621	0.201501
snp771	1	16925130	-0.59552	0.258458	0.59552
snp773	1	16990390	0.00389995	0.0013535	0.00389995
snp777	1	17102156	-1.94632	1.28722	1.94632
snp778	1	17102281	-1.99284	1.33462	1.99284
snp780	1	17102284	-2.5075	1.9151	2.5075
snp782	1	17103743	-2.03748	1.38089	2.03748
snp783	1	17103858	-2.04067	1.38422	2.04067
snp784	1	17104326	-1.809	1.15212	1.809
snp790	1	17247751	0.108819	0.0393645	0.108819
snp810	1	17548973	-0.430305	0.175891	0.430305
snp811	1	17591024	0.277271	0.107031	0.277271
snp812	1	17591112	0.474104	0.196935	0.474104
snp813	1	17597525	1.27626	0.69494	1.27626
snp817	1	17744549	-0.377839	0.151472	0.377839
snp818	1	17744872	0.437582	0.179346	0.437582
snp819	1	17757259	-0.710549	0.321151	0.710549
snp820	1	17757268	-0.542832	0.23118	0.542832
snp821	1	17757302	-0.765656	0.352733	0.765656
snp822	1	17781608	-1.12084	0.581107	1.12084
snp823	1	17783804	1.60811	0.967336	1.60811
snp825	1	17784900	1.33006	0.736366	1.33006
snp826	1	17784922	-0.558878	0.239393	0.558878
snp827	1	17827265	0.85099	0.40365	0.85099
snp839	1	18457558	-0.184564	0.0687602	0.184564
snp840	1	18457837	-0.117722	0.0427339	0.117722
snp848	1	18494867	0.754042	0.345993	0.754042
snp849	1	18494873	0.754042	0.345993	0.754042
snp852	1	18921301	0.0143596	0.00500439	0.0143596
snp858	1	19079399	-0.803562	0.375048	0.803562
snp865	1	19353390	0.687952	0.308492	0.687952
snp872	1	19636629	-0.306046	0.119432	0.306046
snp873	1	19720950	-0.191075	0.0713653	0.191075
snp874	1	19720979	-0.928193	0.451847	0.928193
snp875	1	19720980	-0.49096	0.205195	0.49096
snp877	1	19847995	0.820153	0.384967	0.820153
snp878	1	20006066	-0.502961	0.211131	0.502961
snp884	1	20890558	-0.95256	0.467484	0.95256
snp885	1	20890574	-0.827324	0.389283	0.827324
snp891	1	21187571	0.573536	0.246967	0.573536
snp892	1	21187607	0.548021	0.233827	0.548021
snp893	1	21371749	-0.0519656	0.0183825	0.0519656
snp894	1	21439906	0.627911	0.275673	0.627911
snp903	1	21767276	0.280309	0.108329	0.280309
snp906	1	21767288	-0.802904	0.374657	0.802904
snp907	1	21767291	-0.196745	0.0736436	0.196745
snp908	1	21767293	0.414608	0.168496	0.414608
snp909	1	21767295	-1.3267	0.73375	1.3267
snp910	1	21767298	-1.77507	1.11984	1.77507
snp911	1	21767300	-1.80234	1.14574	1.80234
snp913	1	21835358	0.074608	0.0266289	0.074608
snp915	1	22147646	0.0149804	0.00522203	0.0149804
snp916	1	22147806	-0.025772	0.00902253	0.025772
snp918	1	22185243	-0.452542	0.1865	0.452542
snp919	1	22185244	-0.452542	0.1865	0.452542
snp922	1	22304668	-0.743242	0.339765	0.743242
snp923	1	22457726	-0.475665	0.197696	0.475665
snp928	1	22858598	0.247656	0.0945277	0.247656
snp929	1	22858599	0.487529	0.203506	0.487529
snp930	1	22863700	0.0936652	0.0336822	0.0936652
snp934	1	22930417	-0.698018	0.31411	0.698018
snp935	1	22930467	-0.763317	0.351372	0.763317
snp937	1	22940391	-0.415762	0.169037	0.415762
snp938	1	22940402	-0.415762	0.169037	0.415762
snp939	1	23015089	-0.158192	0.0583367	0.158192
snp940	1	23015097	-0.208902	0.0785606	0.208902
snp941	1	23015138	-0.19552	0.0731506	0.19552
snp942	1	23015155	-0.170682	0.0632483	0.170682
snp943	1	23015170	-0.293888	0.114162	0.293888
snp951	1	23266578	-0.595897	0.258656	0.595897
snp952	1	23266759	-1.02653	0.516207	1.02653
snp960	1	23820760	0.576169	0.248335	0.576169
snp961	1	23821015	0.473874	0.196823	0.473874
snp973	1	24101974	0.514396	0.216829	0.514396
snp974	1	24102019	0.474394	0.197077	0.474394
snp975	1	24102143	0.261184	0.100207	0.261184
snp978	1	24236227	-0.675871	0.301793	0.675871
snp979	1	24236303	-0.637956	0.281081	0.637956
snp980	1	24236566	-0.412306	0.167417	0.412306
snp986	1	24264855	0.638965	0.281627	0.638965
snp988	1	24336994	-0.880001	0.421522	0.880001
snp989	1	24337017	-0.880001	0.421522	0.880001
snp1002	1	24756871	0.939839	0.459295	0.939839
snp1003	1	24773943	-0.276863	0.106857	0.276863
snp1004	1	24783195	0.362999	0.14472	0.362999
snp1014	1	25197458	-0.539385	0.229427	0.539385
snp1019	1	25376905	0.599196	0.260394	0.599196
snp1020	1	25376927	0.591117	0.256144	0.591117
snp1021	1	25381799	0.0309787	0.0108678	0.0309787
snp1022	1	25381801	0.0309787	0.0108678	0.0309787
snp1029	1	25599151	0.287445	0.111387	0.287445
snp1030	1	25599220	0.292574	0.113595	0.292574
snp1031	1	25611780	0.625049	0.274138	0.625049
snp1033	1	25674526	-0.0317337	0.011136	0.0317337
snp1034	1	25674550	0.854159	0.405589	0.854159
snp1041	1	25726222	0.41689	0.169566	0.41689
snp1042	1	25726245	0.653045	0.289267	0.653045
snp1043	1	25726281	0.511515	0.21539	0.511515
snp1044	1	25726290	0.498616	0.208976	0.498616
snp1045	1	25726344	0.456903	0.188599	0.456903
snp1046	1	25809805	-0.763494	0.351475	0.763494
snp1047	1	25809806	-0.763494	0.351475	0.763494
snp1051	1	25831153	-0.630899	0.277279	0.630899
snp1052	1	25831171	-0.573146	0.246765	0.573146
snp1053	1	25831172	0.594987	0.258177	0.594987
snp1059	1	25839985	-0.732421	0.333564	0.732421
snp1060	1	25840028	-0.661151	0.293696	0.661151
snp1061	1	25987404	-0.996519	0.496212	0.996519
snp1066	1	26636142	-0.89194	0.428961	0.89194
snp1069	1	26705063	-1.20255	0.639881	1.20255
snp1070	1	26753835	-0.219289	0.0827964	0.219289
snp1073	1	26823974	-0.634442	0.279186	0.634442
snp1074	1	26823981	-0.646003	0.285438	0.646003
snp1079	1	27281850	-0.61375	0.268105	0.61375
snp1081	1	27401635	0.868533	0.414424	0.868533
snp1083	1	27401834	0.940559	0.459757	0.940559
snp1084	1	27430967	0.487593	0.203538	0.487593
snp1085	1	27576831	-0.562931	0.24148	0.562931
snp1086	1	27614313	0.444866	0.182821	0.444866
snp1100	1	27829450	0.140547	0.0514755	0.140547
snp1101	1	27829456	0.120748	0.0438843	0.120748
snp1111	1	28583485	0.653372	0.289446	0.653372
snp1112	1	28583554	0.411627	0.1671	0.411627
snp1113	1	28586099	0.0384529	0.0135299	0.0384529
snp1114	1	28586136	0.0384529	0.0135299	0.0384529
snp1116	1	28631360	-1.06992	0.545683	1.06992
snp1132	1	28750006	0.921783	0.447768	0.921783
snp1134	1	28785111	-1.19381	0.63348	1.19381
snp1135	1	28807218	-0.109117	0.039477	0.109117
snp1136	1	28809635	-0.770225	0.355398	0.770225
snp1137	1	28809651	-0.87067	0.415743	0.87067
snp1144	1	29105477	0.801976	0.374104	0.801976
snp1145	1	29105483	-0.384901	0.154709	0.384901
snp1147	1	29116305	-0.326566	0.128429	0.326566
snp1148	1	29116327	-0.326566	0.128429	0.326566
snp1149	1	29116348	-0.339973	0.134377	0.339973
snp1150	1	29264917	-0.278768	0.10767	0.278768
snp1151	1	29264938	-0.289297	0.112183	0.289297
snp1152	1	29288148	1.33231	0.738124	1.33231
snp1155	1	29346018	-0.556407	0.238123	0.556407
snp1158	1	29350800	-0.305729	0.119295	0.305729
snp1161	1	29411806	0.298476	0.116146	0.298476
snp1165	1	29591956	-0.818682	0.384084	0.818682
snp1167	1	29591973	0.579729	0.250188	0.579729
snp1172	1	29671285	-0.54143	0.230467	0.54143
snp1173	1	29683312	-0.480851	0.200231	0.480851
snp1174	1	29683333	-0.480851	0.200231	0.480851
snp1176	1	29950719	-0.662407	0.294384	0.662407
snp1179	1	29986335	0.0910006	0.0326898	0.0910006
snp1180	1	29994386	0.360312	0.143504	0.360312
snp1181	1	30005646	0.306579	0.119664	0.306579
snp1182	1	30024276	-0.854916	0.406052	0.854916
snp1183	1	30141273	-1.0652	0.542444	1.0652
snp1185	1	30148340	0.507431	0.213353	0.507431
snp1187	1	30188586	0.00516011	0.00179175	0.00516011
snp1188	1	30188595	-0.0149103	0.00519747	0.0149103
snp1189	1	30188615	-0.0189519	0.00661692	0.0189519
snp1190	1	30310078	1.04502	0.528688	1.04502
snp1191	1	30310082	1.06357	0.54133	1.06357
snp1192	1	30332765	-0.827135	0.389169	0.827135
snp1193	1	30355845	-1.09669	0.564191	1.09669
snp1194	1	30355848	-1.09669	0.564191	1.09669
snp1201	1	30355910	-1.03378	0.521092	1.03378
snp1206	1	30676516	0.151595	0.055761	0.151595
snp1212	1	30866831	-1.54152	0.909427	1.54152
snp1213	1	30866832	-1.58032	0.942963	1.58032
snp1215	1	30937630	0.565666	0.242892	0.565666
snp1235	1	32154896	0.235965	0.0896637	0.235965
snp1237	1	32155158	-0.627814	0.275621	0.627814
snp1238	1	32155381	-0.494019	0.206704	0.494019
snp1240	1	32231518	-1.26579	0.687003	1.26579
snp1241	1	32245387	-2.15614	1.50762	2.15614
snp1242	1	32245409	-2.16536	1.5177	2.16536
snp1243	1	32245444	-2.16043	1.5123	2.16043
snp1244	1	32288358	-0.166437	0.0615737	0.166437
snp1252	1	32483717	-0.877176	0.41977	0.877176
snp1253	1	32483720	-0.993642	0.494311	0.993642
snp1254	1	32507211	0.0238879	0.00835665	0.0238879
snp1255	1	32507227	-0.141478	0.0518353	0.141478
snp1256	1	32507241	-0.192297	0.0718554	0.192297
snp1261	1	32604866	0.336617	0.132883	0.336617
snp1262	1	32639287	-0.648384	0.286731	0.648384
snp1264	1	32650806	-0.530265	0.224806	0.530265
snp1265	1	32914304	-0.755677	0.346939	0.755677
snp1266	1	32946316	0.726121	0.329973	0.726121
snp1267	1	32946326	0.739677	0.337718	0.739677
snp1270	1	33091705	0.43013	0.175808	0.43013
snp1271	1	33430747	-1.50065	0.874694	1.50065
snp1272	1	33430755	-1.51354	0.885577	1.51354
snp1273	1	33430769	-1.37935	0.775246	1.37935
snp1274	1	33430771	-1.60898	0.968103	1.60898
snp1275	1	33430772	-1.60898	0.968103	1.60898
snp1276	1	33430773	-1.36981	0.76765	1.36981
snp1277	1	33430786	-2.2235	1.582	2.2235
snp1278	1	33430789	-1.86886	1.21012	1.86886
snp1279	1	33430790	-1.70131	1.05117	1.70131
snp1280	1	33430794	-1.93632	1.27713	1.93632
snp1281	1	33430795	-1.93632	1.27713	1.93632
snp1282	1	33430802	-2.2719	1.63653	2.2719
snp1283	1	33430808	-2.2719	1.63653	2.2719
snp1285	1	33430815	-1.0811	0.553381	1.0811
snp1286	1	33430822	-1.0873	0.557667	1.0873
snp1287	1	33430829	-1.19849	0.636902	1.19849
snp1288	1	33544536	-0.36135	0.143974	0.36135
snp1289	1	33544558	-0.395754	0.159714	0.395754
snp1290	1	33544593	-0.405731	0.164347	0.405731
snp1291	1	33544604	-0.429103	0.175322	0.429103
snp1292	1	33544606	-0.446182	0.18345	0.446182
snp1293	1	33668828	-0.372546	0.149056	0.372546
snp1295	1	33694355	0.267775	0.102993	0.267775
snp1297	1	33778809	-0.344439	0.13637	0.344439
snp1298	1	33778819	0.933337	0.455131	0.933337
snp1303	1	34349678	0.872761	0.417036	0.872761
snp1313	1	34661737	0.430235	0.175858	0.430235
snp1314	1	34769329	-0.698499	0.314379	0.698499
snp1315	1	34769360	-0.710075	0.320884	0.710075
snp1317	1	34821649	0.214406	0.0808013	0.214406
snp1318	1	34825838	1.31345	0.723467	1.31345
snp1322	1	34864859	-0.91922	0.44614	0.91922
snp1323	1	34864863	-1.00164	0.4996	1.00164
snp1324	1	34864872	0.11905	0.0432384	0.11905
snp1334	1	35108239	-0.406208	0.164569	0.406208
snp1335	1	35108246	-0.401831	0.162533	0.401831
snp1336	1	35290286	1.14148	0.595734	1.14148
snp1339	1	35420778	-0.35017	0.138937	0.35017
snp1340	1	35420826	1.75845	1.10418	1.75845
snp1341	1	35420837	1.72313	1.07127	1.72313
snp1344	1	35678351	-0.663596	0.295036	0.663596
snp1347	1	35678542	0.814555	0.38161	0.814555
snp1348	1	35678838	0.10787	0.0390068	0.10787
snp1352	1	35790559	-0.743001	0.339627	0.743001
snp1353	1	35790760	-0.922981	0.448529	0.922981
snp1354	1	35963143	0.758105	0.348346	0.758105
snp1355	1	35963198	0.738202	0.336873	0.738202
snp1359	1	36209918	0.575642	0.248061	0.575642
snp1366	1	36521751	0.390274	0.157182	0.390274
snp1371	1	36806969	0.523505	0.221398	0.523505
snp1372	1	36806971	0.528469	0.223899	0.528469
snp1375	1	36899447	0.220828	0.0834268	0.220828
snp1376	1	36967153	-0.0960643	0.0345774	0.0960643
snp1377	1	36967169	-0.0960643	0.0345774	0.0960643
snp1379	1	37071300	-0.348039	0.137982	0.348039
snp1383	1	37387065	0.0318356	0.0111722	0.0318356
snp1384	1	37387074	-0.0290121	0.0101699	0.0290121
snp1385	1	37387083	-1.55913	0.924582	1.55913
snp1388	1	37418723	0.745737	0.3412	0.745737
snp1389	1	37422893	-0.463543	0.191806	0.463543
snp1397	1	37716719	-0.746356	0.341557	0.746356
snp1398	1	37716739	-0.73345	0.334153	0.73345
snp1403	1	38215960	-0.541535	0.23052	0.541535
snp1407	1	38523224	-0.480657	0.200136	0.480657
snp1408	1	38564540	-1.39331	0.786411	1.39331
snp1411	1	38924085	-0.881537	0.422477	0.881537
snp1418	1	39289508	0.235392	0.0894266	0.235392
snp1424	1	39396142	0.967137	0.476936	0.967137
snp1425	1	39401377	1.07565	0.549621	1.07565
snp1426	1	39401421	0.67488	0.301246	0.67488
snp1444	1	39591676	-0.149441	0.0549226	0.149441
snp1448	1	39773370	-0.278969	0.107756	0.278969
snp1452	1	39848343	0.127448	0.0464406	0.127448
snp1453	1	39848354	0.13206	0.0482075	0.13206
snp1461	1	40040606	-0.143108	0.052466	0.143108
snp1462	1	40046184	0.518328	0.218798	0.518328
snp1463	1	40079816	-0.149214	0.0548345	0.149214
snp1464	1	40079818	-0.297952	0.115919	0.297952
snp1465	1	40079857	0.083098	0.0297584	0.083098
snp1470	1	40564362	-0.805868	0.376421	0.805868
snp1477	1	40687929	1.00466	0.501608	1.00466
snp1478	1	40719877	-0.157833	0.0581962	0.157833
snp1480	1	40725239	0.306324	0.119554	0.306324
snp1482	1	41051851	-0.0621179	0.0220621	0.0621179
snp1483	1	41051877	-0.175418	0.0651223	0.175418
snp1484	1	41052036	0.299642	0.116651	0.299642
snp1496	1	41606214	-0.18265	0.0679968	0.18265
snp1497	1	41606217	-0.297698	0.115809	0.297698
snp1506	1	41753880	0.114545	0.041529	0.114545
snp1507	1	41833827	0.671417	0.299335	0.671417
snp1509	1	42115465	-0.911745	0.441408	0.911745
snp1510	1	42115497	-0.933465	0.455213	0.933465
snp1511	1	42115501	-0.897535	0.432464	0.897535
snp1512	1	42115502	-0.777388	0.359588	0.777388
snp1513	1	42115503	-0.85549	0.406404	0.85549
snp1518	1	42347222	0.12537	0.0456464	0.12537
snp1521	1	42985308	-0.395241	0.159477	0.395241
snp1523	1	43095023	-0.545277	0.232426	0.545277
snp1524	1	43185356	0.29502	0.114651	0.29502
snp1526	1	43185485	0.195831	0.0732756	0.195831
snp1528	1	43479433	-0.199178	0.0746243	0.199178
snp1540	1	43745722	-0.515833	0.217548	0.515833
snp1542	1	43745740	-1.24744	0.673182	1.24744
snp1543	1	43745748	-0.902031	0.435286	0.902031
snp1545	1	43745761	-0.863774	0.411491	0.863774
snp1546	1	43745771	-1.79318	1.13701	1.79318
snp1549	1	43833428	0.502204	0.210755	0.502204
snp1550	1	43833465	0.608228	0.265171	0.608228
snp1551	1	43833472	0.225039	0.0851551	0.225039
snp1552	1	43833493	0.818797	0.384153	0.818797
snp1557	1	43862488	-0.312942	0.122442	0.312942
snp1564	1	43926879	0.452542	0.1865	0.452542
snp1565	1	43926880	0.333411	0.131459	0.333411
snp1567	1	44082065	-0.222393	0.0840688	0.222393
snp1568	1	44115949	-0.0799241	0.0285861	0.0799241
snp1575	1	44549036	0.716859	0.324715	0.716859
snp1576	1	44654533	0.374015	0.149726	0.374015
snp1577	1	44654568	0.3267	0.128489	0.3267
snp1578	1	44654577	0.394868	0.159304	0.394868
snp1579	1	44654843	-0.0592674	0.021026	0.0592674
snp1583	1	44768037	0.737183	0.336288	0.737183
snp1584	1	44831521	-0.459464	0.189834	0.459464
snp1585	1	44831567	0.0488565	0.0172614	0.0488565
snp1591	1	44960318	0.497185	0.208268	0.497185
snp1593	1	45073227	-0.418898	0.170509	0.418898
snp1594	1	45073230	-0.418898	0.170509	0.418898
snp1598	1	45198111	-0.292465	0.113548	0.292465
snp1601	1	45600184	0.0657045	0.0233689	0.0657045
snp1602	1	45676349	0.312548	0.122269	0.312548
snp1605	1	45733845	0.763663	0.351574	0.763663
snp1606	1	45733850	0.844959	0.399971	0.844959
snp1607	1	45733916	0.730974	0.332738	0.730974
snp1608	1	45733957	0.712717	0.322374	0.712717
snp1618	1	46043287	0.351774	0.139657	0.351774
snp1620	1	46101715	-0.7783	0.360123	0.7783
snp1621	1	46101721	-0.7783	0.360123	0.7783
snp1626	1	46335103	-0.0355436	0.0124918	0.0355436
snp1627	1	46335129	-0.00885044	0.00307766	0.00885044
snp1635	1	46426475	0.110878	0.0401419	0.110878
snp1641	1	46829808	0.622926	0.273001	0.622926
snp1645	1	47025204	0.1419	0.0519984	0.1419
snp1647	1	47071748	-0.445788	0.183261	0.445788
snp1648	1	47071755	-0.425441	0.173591	0.425441
snp1654	1	47226440	0.540175	0.229828	0.540175
snp1655	1	47226452	0.524747	0.222023	0.524747
snp1656	1	47226464	0.54014	0.229811	0.54014
snp1661	1	47491258	-0.1225	0.0445511	0.1225
snp1662	1	47491287	-0.0921706	0.0331253	0.0921706
snp1663	1	47491533	-0.361492	0.144038	0.361492
snp1664	1	47491552	1.0046	0.501568	1.0046
snp1665	1	47506436	0.0921037	0.0331004	0.0921037
snp1666	1	47619446	-0.353399	0.140388	0.353399
snp1670	1	47703666	0.495393	0.207382	0.495393
snp1672	1	47703736	0.426114	0.173909	0.426114
snp1673	1	47703742	0.426114	0.173909	0.426114
snp1676	1	47747596	1.23755	0.665779	1.23755
snp1677	1	47759434	0.137924	0.0504635	0.137924
snp1678	1	47759623	0.362645	0.14456	0.362645
snp1680	1	47965072	0.618665	0.270724	0.618665
snp1681	1	47977534	0.143857	0.052756	0.143857
snp1682	1	47977548	0.180311	0.0670655	0.180311
snp1683	1	47977578	0.145138	0.0532521	0.145138
snp1692	1	48832745	0.048445	0.0171132	0.048445
snp1693	1	48832792	0.0285269	0.0099979	0.0285269
snp1695	1	48903421	-0.0306205	0.0107406	0.0306205
snp1696	1	48951881	-0.401552	0.162403	0.401552
snp1697	1	48952063	-0.460235	0.190206	0.460235
snp1698	1	48965544	-0.475453	0.197593	0.475453
snp1700	1	48965562	-0.404176	0.163623	0.404176
snp1706	1	49262209	-0.262448	0.10074	0.262448
snp1711	1	49914400	-0.374581	0.149984	0.374581
snp1713	1	49983228	-0.303009	0.118112	0.303009
snp1714	1	49983230	0.294781	0.114548	0.294781
snp1715	1	49983235	-0.749076	0.343125	0.749076
snp1717	1	49984093	-0.153477	0.0564945	0.153477
snp1718	1	49984111	-0.282339	0.109197	0.282339
snp1719	1	49984118	-0.281025	0.108635	0.281025
snp1720	1	49984125	-0.347136	0.137577	0.347136
snp1721	1	49984135	-0.42155	0.171757	0.42155
snp1725	1	49984988	0.0191348	0.00668126	0.0191348
snp1727	1	49985124	-0.781144	0.361792	0.781144
snp1729	1	49985316	1.62448	0.981825	1.62448
snp1731	1	49985349	1.16769	0.614514	1.16769
snp1733	1	49990979	-0.328295	0.129193	0.328295
snp1735	1	50082930	-0.173425	0.0643328	0.173425
snp1736	1	50082936	1.46547	0.845293	1.46547
snp1737	1	50082941	-0.553194	0.236474	0.553194
snp1740	1	50276838	0.260705	0.100005	0.260705
snp1747	1	50608459	-0.615611	0.269095	0.615611
snp1748	1	50608613	-0.560563	0.24026	0.560563
snp1749	1	50608705	-0.510456	0.214861	0.510456
snp1754	1	50702158	0.168468	0.0623744	0.168468
snp1755	1	50730752	0.815026	0.381892	0.815026
snp1757	1	50811631	-0.62366	0.273394	0.62366
snp1760	1	50989613	0.0706295	0.0251694	0.0706295
snp1761	1	51027474	1.44487	0.82829	1.44487
snp1762	1	51027475	1.50825	0.881109	1.50825
snp1763	1	51027597	1.47279	0.851377	1.47279
snp1764	1	51055549	0.731236	0.332888	0.731236
snp1765	1	51069275	0.31228	0.122152	0.31228
snp1766	1	51069282	0.588311	0.254673	0.588311
snp1767	1	51069285	0.435265	0.178244	0.435265
snp1768	1	51079045	1.20077	0.638571	1.20077
snp1769	1	51079103	1.17335	0.618602	1.17335
snp1770	1	51079115	1.11895	0.579776	1.11895
snp1771	1	51079160	1.17928	0.622901	1.17928
snp1772	1	51079166	1.26221	0.684293	1.26221
snp1773	1	51079205	1.27652	0.695141	1.27652
snp1777	1	51156229	0.426821	0.174243	0.426821
snp1785	1	51295129	1.3236	0.731337	1.3236
snp1788	1	51307428	0.584796	0.252833	0.584796
snp1789	1	51307506	0.408362	0.165574	0.408362
snp1790	1	51337989	0.00875055	0.00304281	0.00875055
snp1791	1	51342995	0.178992	0.066541	0.178992
snp1799	1	51681107	-0.0293964	0.0103062	0.0293964
snp1800	1	51681109	-0.0130308	0.00453889	0.0130308
snp1810	1	52061169	-0.950429	0.466108	0.950429
snp1819	1	52184042	-0.387758	0.156023	0.387758
snp1821	1	52287578	-0.315645	0.123625	0.315645
snp1831	1	52749324	-0.888809	0.427006	0.888809
snp1834	1	52840176	-0.419437	0.170763	0.419437
snp1847	1	53462832	-1.67537	1.02751	1.67537
snp1848	1	53462842	0.00109656	0.000380144	0.00109656
snp1851	1	53463036	-0.884593	0.424378	0.884593
snp1852	1	53463069	-0.863953	0.411601	0.863953
snp1858	1	53792192	-0.0604954	0.0214721	0.0604954
snp1859	1	53813564	1.38635	0.780834	1.38635
snp1860	1	53813567	1.4209	0.808701	1.4209
snp1861	1	53863230	0.0353689	0.0124296	0.0353689
snp1863	1	53863290	0.145531	0.0534045	0.145531
snp1864	1	53917518	0.61418	0.268333	0.61418
snp1865	1	53917561	0.653987	0.289781	0.653987
snp1868	1	54045706	0.417363	0.169788	0.417363
snp1869	1	54045711	0.412703	0.167603	0.412703
snp1870	1	54108956	0.320699	0.125844	0.320699
snp1873	1	54153063	1.73873	1.08575	1.73873
snp1877	1	54155571	2.25301	1.61513	2.25301
snp1879	1	54155774	2.23872	1.59905	2.23872
snp1880	1	54171603	3.22518	2.89999	3.22518
snp1881	1	54171609	2.50194	1.90828	2.50194
snp1887	1	54230871	-0.162335	0.0599608	0.162335
snp1889	1	54230956	-1.23799	0.66611	1.23799
snp1892	1	54355216	-0.337445	0.133251	0.337445
snp1894	1	54411317	0.0280653	0.00983432	0.0280653
snp1897	1	54546628	-0.781731	0.362138	0.781731
snp1898	1	54602006	-0.70388	0.317397	0.70388
snp1899	1	54602165	-0.713453	0.32279	0.713453
snp1900	1	54602190	-0.776159	0.358868	0.776159
snp1901	1	54602319	-0.767649	0.353894	0.767649
snp1902	1	54616706	-0.308102	0.120328	0.308102
snp1903	1	54616748	-0.348321	0.138108	0.348321
snp1904	1	54616940	-0.263285	0.101094	0.263285
snp1905	1	54641611	0.747726	0.342346	0.747726
snp1906	1	54645436	0.499159	0.209245	0.499159
snp1922	1	54792353	-0.315068	0.123372	0.315068
snp1925	1	54904887	-0.636946	0.280536	0.636946
snp1926	1	54922713	0.267739	0.102978	0.267739
snp1931	1	54922748	-0.0117469	0.0040896	0.0117469
snp1932	1	54922750	0.0137835	0.00480251	0.0137835
snp1934	1	54923296	0.741999	0.339051	0.741999
snp1935	1	54923297	0.738296	0.336927	0.738296
snp1946	1	55387563	0.421225	0.171604	0.421225
snp1947	1	55387612	1.73409	1.08144	1.73409
snp1949	1	55514161	-0.86967	0.415125	0.86967
snp1950	1	55514169	-0.68911	0.309136	0.68911
snp1952	1	55514182	-0.796663	0.370951	0.796663
snp1953	1	55514218	-0.777112	0.359427	0.777112
snp1957	1	55871437	-0.702622	0.31669	0.702622
snp1959	1	56057119	-0.636965	0.280546	0.636965
snp1960	1	56057238	-0.447875	0.184261	0.447875
snp1961	1	56089969	0.727651	0.330844	0.727651
snp1980	1	56479224	-0.730862	0.332674	0.730862
snp1981	1	56482052	0.357154	0.142079	0.357154
snp1983	1	56483695	0.19041	0.0710984	0.19041
snp1984	1	56567065	-0.495546	0.207458	0.495546
snp1988	1	56744657	-0.0667491	0.0237503	0.0667491
snp1989	1	56744664	-0.0394517	0.0138868	0.0394517
snp1990	1	56749149	-0.0157964	0.00550828	0.0157964
snp1991	1	56812585	-0.387293	0.155809	0.387293
snp2008	1	57136715	0.196779	0.0736574	0.196779
snp2009	1	57280014	-0.0834796	0.0298995	0.0834796
snp2010	1	57286966	-0.535187	0.227297	0.535187
snp2011	1	57305555	0.255408	0.0977751	0.255408
snp2012	1	57305558	0.291577	0.113165	0.291577
snp2014	1	57483003	0.262126	0.100604	0.262126
snp2015	1	57632814	-0.412314	0.167421	0.412314
snp2028	1	58046120	-1.58466	0.946754	1.58466
snp2029	1	58046121	-1.58466	0.946754	1.58466
snp2036	1	58093357	-0.913011	0.442208	0.913011
snp2043	1	58170452	-1.25362	0.67782	1.25362
snp2045	1	58180103	0.985259	0.48879	0.985259
snp2053	1	58193195	0.65762	0.291764	0.65762
snp2057	1	58311986	-1.19456	0.63403	1.19456
snp2077	1	58548402	-0.303521	0.118334	0.303521
snp2080	1	58631919	-1.18034	0.623671	1.18034
snp2117	1	59045040	-0.122966	0.044729	0.122966
snp2118	1	59056149	2.63489	2.07487	2.63489
snp2123	1	59065065	2.19372	1.5489	2.19372
snp2148	1	59362156	-0.084463	0.0302635	0.084463
snp2152	1	59548555	-0.305134	0.119035	0.305134
snp2153	1	59552909	0.353088	0.140248	0.353088
snp2154	1	59568734	-0.439237	0.180134	0.439237
snp2161	1	59754782	2.07182	1.41701	2.07182
snp2163	1	59880592	-0.238484	0.0907085	0.238484
snp2164	1	59903347	-0.703581	0.317229	0.703581
snp2166	1	60034250	-0.0862783	0.030936	0.0862783
snp2167	1	60034298	-0.0931559	0.0334923	0.0931559
snp2168	1	60034305	-0.121216	0.0440621	0.121216
snp2169	1	60034324	-0.506276	0.212778	0.506276
snp2171	1	60034331	-0.991918	0.493173	0.991918
snp2172	1	60034360	1.05622	0.536305	1.05622
snp2173	1	60034372	1.02325	0.514012	1.02325
snp2178	1	60484740	0.786007	0.364654	0.786007
snp2180	1	60762219	-0.68538	0.307061	0.68538
snp2182	1	60783849	-0.55788	0.23888	0.55788
snp2188	1	61265023	0.19564	0.0731989	0.19564
snp2189	1	61272525	-0.733071	0.333936	0.733071
snp2190	1	61272528	-0.675199	0.301422	0.675199
snp2200	1	61383900	-0.0824852	0.0295318	0.0824852
snp2201	1	61383901	-0.143894	0.05277	0.143894
snp2202	1	61383925	-0.0685718	0.0244164	0.0685718
snp2205	1	61397888	-0.279867	0.108139	0.279867
snp2209	1	61507542	-0.181162	0.0674041	0.181162
snp2210	1	61576448	-0.49492	0.207149	0.49492
snp2211	1	61576455	-0.543132	0.231333	0.543132
snp2212	1	61576484	-0.543132	0.231333	0.543132
snp2221	1	62095342	-0.412543	0.167528	0.412543
snp2222	1	62095460	-0.668638	0.297806	0.668638
snp2223	1	62095496	-0.351165	0.139384	0.351165
snp2224	1	62095512	-0.351165	0.139384	0.351165
snp2226	1	62112951	1.29283	0.707592	1.29283
snp2227	1	62134997	-0.578287	0.249438	0.578287
snp2228	1	62135035	-0.280204	0.108284	0.280204
snp2238	1	62581021	0.967776	0.477352	0.967776
snp2243	1	62712156	-0.081058	0.0290046	0.081058
snp2247	1	62805186	0.152139	0.0559728	0.152139
snp2248	1	62806543	0.29705	0.115528	0.29705
snp2249	1	62806544	0.203688	0.0764466	0.203688
snp2253	1	62955748	0.394149	0.158972	0.394149
snp2254	1	62955788	0.394149	0.158972	0.394149
snp2255	1	62955800	0.394149	0.158972	0.394149
snp2256	1	62994934	0.125752	0.045792	0.125752
snp2257	1	63065413	0.104029	0.0375614	0.104029
snp2258	1	63065424	-1.10948	0.573129	1.10948
snp2269	1	63187233	0.171751	0.0636708	0.171751
snp2271	1	63229133	0.53344	0.226412	0.53344
snp2272	1	63229389	-0.641526	0.283012	0.641526
snp2273	1	63281816	0.713817	0.322995	0.713817
snp2274	1	63287416	-1.23646	0.664965	1.23646
snp2275	1	63342197	-0.077053	0.0275281	0.077053
snp2288	1	63559595	0.544688	0.232126	0.544688
snp2289	1	63559598	0.538422	0.228938	0.538422
snp2290	1	63559604	0.0982032	0.035377	0.0982032
snp2294	1	63848176	-0.0238798	0.00835381	0.0238798
snp2295	1	63867956	-0.831574	0.391849	0.831574
snp2296	1	63867978	-0.826388	0.388718	0.826388
snp2297	1	63867986	-0.844284	0.39956	0.844284
snp2300	1	64117962	0.030208	0.0105941	0.030208
snp2301	1	64117967	-0.793852	0.369286	0.793852
snp2303	1	64117990	-0.178134	0.0662001	0.178134
snp2304	1	64118043	-0.0303791	0.0106549	0.0303791
snp2306	1	64137236	-0.722005	0.327633	0.722005
snp2318	1	64460394	-0.220557	0.0833157	0.220557
snp2320	1	64460412	-0.169613	0.0628259	0.169613
snp2322	1	64460423	0.029558	0.0103635	0.029558
snp2324	1	64460435	0.0522757	0.0184944	0.0522757
snp2325	1	64460439	-0.183932	0.0685082	0.183932
snp2326	1	64460447	-0.195285	0.073056	0.195285
snp2327	1	64460449	-0.226339	0.0856897	0.226339
snp2335	1	64533931	-1.45629	0.837696	1.45629
snp2337	1	64722989	0.399589	0.161491	0.399589
snp2339	1	64873090	-0.239645	0.0911903	0.239645
snp2340	1	64877957	0.24105	0.0917743	0.24105
snp2341	1	64880419	-0.924348	0.449398	0.924348
snp2342	1	64880537	-1.74244	1.08921	1.74244
snp2343	1	65017243	1.24705	0.672892	1.24705
snp2347	1	65111443	0.607302	0.26468	0.607302
snp2351	1	65200524	-0.920272	0.446808	0.920272
snp2352	1	65202031	-0.201604	0.0756039	0.201604
snp2353	1	65247335	-0.500291	0.209806	0.500291
snp2354	1	65255839	1.62675	0.983847	1.62675
snp2357	1	65365986	0.940492	0.459714	0.940492
snp2358	1	65388373	0.808845	0.378197	0.808845
snp2359	1	65388398	0.920409	0.446895	0.920409
snp2360	1	65391213	0.773143	0.357102	0.773143
snp2361	1	65425786	-0.184114	0.0685806	0.184114
snp2362	1	65428745	-1.49691	0.871548	1.49691
snp2363	1	65458796	-1.0517	0.533227	1.0517
snp2365	1	65793675	0.72003	0.326512	0.72003
snp2371	1	66229963	0.0915333	0.032888	0.0915333
snp2374	1	66559344	-1.05888	0.538117	1.05888
snp2375	1	66619260	-1.36123	0.760848	1.36123
snp2377	1	66768901	-0.749921	0.343612	0.749921
snp2378	1	66768906	-0.754875	0.346475	0.754875
snp2379	1	66954033	-0.986986	0.489925	0.986986
snp2380	1	66954039	-2.19629	1.55174	2.19629
snp2381	1	66954115	-0.0227731	0.00796313	0.0227731
snp2385	1	66990889	0.535999	0.227708	0.535999
snp2400	1	67362652	0.0202854	0.00708626	0.0202854
snp2401	1	67362686	-0.0790162	0.0282513	0.0790162
snp2402	1	67362716	-0.426008	0.173859	0.426008
snp2407	1	67472535	-0.995284	0.495396	0.995284
snp2408	1	67472538	-0.605755	0.263861	0.605755
snp2409	1	67472545	-0.996327	0.496085	0.996327
snp2410	1	67514332	-0.220501	0.0832929	0.220501
snp2413	1	67523066	0.640409	0.282407	0.640409
snp2415	1	67599123	0.601041	0.261368	0.601041
snp2416	1	67602246	-0.14295	0.0524046	0.14295
snp2417	1	67664827	0.816287	0.382648	0.816287
snp2422	1	68016934	-0.876573	0.419396	0.876573
snp2424	1	68052447	-0.25317	0.0968359	0.25317
snp2425	1	68052510	-0.225554	0.085367	0.225554
snp2428	1	68112100	0.348695	0.138275	0.348695
snp2432	1	68114503	0.720108	0.326557	0.720108
snp2441	1	68246718	1.04063	0.525716	1.04063
snp2442	1	68246753	1.09693	0.564361	1.09693
snp2443	1	68246759	1.04455	0.528372	1.04455
snp2447	1	68296178	-0.675175	0.301408	0.675175
snp2448	1	68343636	0.431063	0.17625	0.431063
snp2467	1	68626484	1.27356	0.692891	1.27356
snp2469	1	68635282	1.42506	0.812085	1.42506
snp2470	1	68644257	0.500775	0.210046	0.500775
snp2471	1	68649623	0.392557	0.158236	0.392557
snp2473	1	68682097	0.410107	0.166389	0.410107
snp2474	1	68707592	-0.531987	0.225676	0.531987
snp2475	1	68707732	-0.0723017	0.0257823	0.0723017
snp2476	1	68727088	0.345001	0.136622	0.345001
snp2477	1	68727102	0.567615	0.243899	0.567615
snp2478	1	68775685	-0.100954	0.0364071	0.100954
snp2480	1	68918672	0.963962	0.474871	0.963962
snp2481	1	68918688	0.944441	0.462251	0.944441
snp2484	1	68963674	-0.257778	0.0987714	0.257778
snp2501	1	69387195	0.858962	0.408533	0.858962
snp2503	1	69420718	-0.313318	0.122606	0.313318
snp2511	1	69534094	0.300961	0.117223	0.300961
snp2513	1	69545030	0.269124	0.103565	0.269124
snp2514	1	69545131	0.676089	0.301913	0.676089
snp2515	1	69645746	0.51833	0.218799	0.51833
snp2516	1	69645804	1.62985	0.986601	1.62985
snp2517	1	69652730	-1.6871	1.03818	1.6871
snp2523	1	69672015	-2.03339	1.37661	2.03339
snp2524	1	69672192	-1.91796	1.25872	1.91796
snp2525	1	69672193	-2.14647	1.49708	2.14647
snp2526	1	69694448	0.563732	0.241894	0.563732
snp2527	1	69723316	-0.495642	0.207505	0.495642
snp2528	1	69723340	-0.425049	0.173406	0.425049
snp2530	1	69757103	-0.77984	0.361027	0.77984
snp2531	1	69798633	0.0898756	0.0322714	0.0898756
snp2535	1	69850328	-0.634321	0.279121	0.634321
snp2536	1	69860008	-0.0854305	0.0306218	0.0854305
snp2538	1	69879899	-0.243596	0.0928341	0.243596
snp2539	1	69884004	1.69391	1.0444	1.69391
snp2545	1	69989722	1.97553	1.31688	1.97553
snp2546	1	69989751	1.92118	1.26194	1.92118
snp2547	1	69995517	0.373392	0.149442	0.373392
snp2548	1	69995556	0.36971	0.147765	0.36971
snp2549	1	70002923	0.391274	0.157644	0.391274
snp2552	1	70049115	-1.56453	0.92925	1.56453
snp2553	1	70049135	-1.60437	0.964038	1.60437
snp2554	1	70054524	-3.148	2.78413	3.148
snp2555	1	70054541	-1.60861	0.967776	1.60861
snp2556	1	70113139	1.86879	1.21005	1.86879
snp2557	1	70113167	-1.19711	0.63589	1.19711
snp2558	1	70113178	-2.29056	1.65779	2.29056
snp2559	1	70113187	-1.73149	1.07902	1.73149
snp2560	1	70113199	-2.26376	1.6273	2.26376
snp2561	1	70113200	2.18924	1.54395	2.18924
snp2562	1	70113400	-2.183	1.53707	2.183
snp2563	1	70113433	-2.183	1.53707	2.183
snp2564	1	70113755	-0.895731	0.431333	0.895731
snp2565	1	70113896	-0.927992	0.451719	0.927992
snp2567	1	70157984	1.55607	0.921934	1.55607
snp2568	1	70158049	1.70933	1.05854	1.70933
snp2572	1	70206466	0.294132	0.114267	0.294132
snp2574	1	70213477	-1.18378	0.626169	1.18378
snp2575	1	70224396	0.900839	0.434537	0.900839
snp2577	1	70224605	0.992168	0.493339	0.992168
snp2578	1	70224607	0.992168	0.493339	0.992168
snp2579	1	70227527	1.53462	0.903513	1.53462
snp2580	1	70227543	1.61719	0.975362	1.61719
snp2581	1	70234631	0.285947	0.110744	0.285947
snp2585	1	70250742	1.36382	0.762895	1.36382
snp2589	1	70281521	0.726637	0.330266	0.726637
snp2596	1	70366779	0.381651	0.153217	0.381651
snp2597	1	70398756	-0.289725	0.112368	0.289725
snp2598	1	70398777	-0.247184	0.0943305	0.247184
snp2599	1	70398787	-0.292421	0.113529	0.292421
snp2603	1	70524043	-1.04476	0.528515	1.04476
snp2604	1	70540123	-0.742706	0.339457	0.742706
snp2605	1	70540499	-1.18563	0.627511	1.18563
snp2607	1	70575553	-1.4162	0.804881	1.4162
snp2608	1	70584793	-1.15833	0.607776	1.15833
snp2609	1	70589007	-0.941241	0.460195	0.941241
snp2610	1	70589099	-0.9253	0.450004	0.9253
snp2611	1	70589118	-0.994479	0.494864	0.994479
snp2612	1	70589280	-1.63876	0.99455	1.63876
snp2614	1	70632881	0.577144	0.248842	0.577144
snp2619	1	71006271	-0.818892	0.38421	0.818892
snp2620	1	71224385	-0.90967	0.440097	0.90967
snp2621	1	71224392	1.04891	0.531329	1.04891
snp2622	1	71224412	1.06476	0.542145	1.06476
snp2623	1	71224629	1.01665	0.509592	1.01665
snp2624	1	71374367	0.876134	0.419124	0.876134
snp2625	1	71445294	-0.500747	0.210032	0.500747
snp2626	1	71450852	-2.32241	1.69442	2.32241
snp2627	1	71452949	0.126213	0.0459683	0.126213
snp2628	1	71452967	-1.39199	0.785351	1.39199
snp2631	1	71503314	-0.528241	0.223784	0.528241
snp2632	1	71514999	0.690507	0.309915	0.690507
snp2636	1	71630100	-0.745765	0.341217	0.745765
snp2637	1	71707434	-0.436274	0.178724	0.436274
snp2638	1	71709449	0.591011	0.256088	0.591011
snp2639	1	71709472	0.632738	0.278268	0.632738
snp2640	1	71709477	0.641727	0.28312	0.641727
snp2641	1	71709486	-1.15801	0.60755	1.15801
snp2643	1	71749646	1.24787	0.673506	1.24787
snp2644	1	71764008	-0.0363059	0.0127636	0.0363059
snp2645	1	71764019	-0.569002	0.244617	0.569002
snp2646	1	71799797	-0.169025	0.062594	0.169025
snp2647	1	71799799	-0.169025	0.062594	0.169025
snp2648	1	71799803	-0.0741796	0.0264715	0.0741796
snp2651	1	71799835	-0.0953464	0.0343094	0.0953464
snp2653	1	71799861	0.0286051	0.0100256	0.0286051
snp2662	1	72189866	0.235736	0.0895689	0.235736
snp2664	1	72189876	-0.108339	0.0391835	0.108339
snp2665	1	72204721	0.557844	0.238861	0.557844
snp2667	1	72216693	-0.511869	0.215566	0.511869
snp2674	1	72343903	-0.761825	0.350505	0.761825
snp2680	1	72640991	-0.879015	0.42091	0.879015
snp2681	1	72641029	-0.896225	0.431643	0.896225
snp2688	1	72848492	0.404116	0.163595	0.404116
snp2690	1	72853360	-2.33609	1.71027	2.33609
snp2691	1	72908474	-1.43922	0.823651	1.43922
snp2694	1	72987353	1.28039	0.698086	1.28039
snp2698	1	72997706	-2.39163	1.77537	2.39163
snp2699	1	72997775	1.84854	1.19027	1.84854
snp2701	1	73087843	0.886586	0.425619	0.886586
snp2707	1	73323341	-0.354225	0.14076	0.354225
snp2708	1	73323851	-0.120772	0.0438931	0.120772
snp2711	1	73397994	-0.418662	0.170398	0.418662
snp2712	1	73397995	-1.18932	0.630205	1.18932
snp2713	1	73409597	-0.526124	0.222717	0.526124
snp2714	1	73416003	-0.931392	0.453888	0.931392
snp2717	1	73424609	-1.69035	1.04114	1.69035
snp2718	1	73432288	-0.634376	0.27915	0.634376
snp2720	1	73451929	-0.369583	0.147707	0.369583
snp2721	1	73472663	0.35311	0.140258	0.35311
snp2722	1	73472706	0.281028	0.108636	0.281028
snp2723	1	73472753	0.305609	0.119242	0.305609
snp2724	1	73472811	0.419456	0.170771	0.419456
snp2725	1	73472827	0.386122	0.15527	0.386122
snp2727	1	73501230	1.50519	0.878525	1.50519
snp2728	1	73501455	1.43706	0.821881	1.43706
snp2730	1	73567003	-0.238982	0.0909153	0.238982
snp2731	1	73567014	-0.142156	0.0520975	0.142156
snp2738	1	73884675	-0.0394035	0.0138696	0.0394035
snp2739	1	73919009	0.00112737	0.00039083	0.00112737
snp2771	1	74663051	0.270872	0.104307	0.270872
snp2776	1	74829038	-0.0483174	0.0170673	0.0483174
snp2778	1	74885768	-0.198874	0.0745018	0.198874
snp2781	1	74969404	-0.255827	0.0979513	0.255827
snp2782	1	74972600	-0.765879	0.352863	0.765879
snp2784	1	74979837	1.82828	1.17065	1.82828
snp2787	1	75081866	0.883897	0.423944	0.883897
snp2788	1	75081917	0.836637	0.394914	0.836637
snp2789	1	75081924	0.825294	0.388059	0.825294
snp2790	1	75081985	0.890332	0.427956	0.890332
snp2791	1	75085418	0.595788	0.258599	0.595788
snp2792	1	75085434	0.553809	0.236789	0.553809
snp2793	1	75085602	0.721487	0.327339	0.721487
snp2804	1	75261894	-0.791488	0.367888	0.791488
snp2810	1	75317613	0.133306	0.0486859	0.133306
snp2811	1	75324353	-0.853692	0.405303	0.853692
snp2812	1	75331414	-0.345025	0.136632	0.345025
snp2820	1	75901286	0.0988009	0.0356007	0.0988009
snp2821	1	75907481	1.46102	0.841611	1.46102
snp2822	1	75907510	1.54412	0.911656	1.54412
snp2823	1	75917541	1.36442	0.763374	1.36442
snp2824	1	75917752	1.26095	0.683347	1.26095
snp2825	1	75917805	1.38868	0.782699	1.38868
snp2826	1	75917912	1.96392	1.30505	1.96392
snp2827	1	75920300	2.4188	1.80766	2.4188
snp2828	1	75930786	1.94667	1.28757	1.94667
snp2829	1	75934432	1.35512	0.75602	1.35512
snp2830	1	75944275	-1.32035	0.728814	1.32035
snp2831	1	75988101	0.616225	0.269423	0.616225
snp2833	1	76065021	-0.273992	0.105634	0.273992
snp2841	1	76330985	-0.489689	0.204569	0.489689
snp2845	1	76901939	0.306084	0.119449	0.306084
snp2846	1	76901950	-0.46221	0.191161	0.46221
snp2850	1	77146123	0.118148	0.0428954	0.118148
snp2851	1	77156054	0.0825573	0.0295585	0.0825573
snp2852	1	77156086	0.202293	0.075882	0.202293
snp2861	1	77301254	-0.175938	0.0653285	0.175938
snp2862	1	77308596	1.28971	0.7052	1.28971
snp2863	1	77308763	1.30025	0.713287	1.30025
snp2872	1	77640479	-0.826908	0.389032	0.826908
snp2873	1	77656894	0.479537	0.199588	0.479537
snp2877	1	77666934	0.78161	0.362067	0.78161
snp2887	1	78061803	-0.869438	0.414982	0.869438
snp2893	1	78279972	0.718805	0.325818	0.718805
snp2894	1	78280815	0.286964	0.111181	0.286964
snp2895	1	78280818	0.883719	0.423834	0.883719
snp2896	1	78281018	-0.138266	0.0505953	0.138266
snp2903	1	78320204	0.58419	0.252517	0.58419
snp2904	1	78320207	0.543329	0.231433	0.543329
snp2906	1	78321833	1.9645	1.30564	1.9645
snp2907	1	78321841	-1.68886	1.03979	1.68886
snp2908	1	78321853	-1.79373	1.13754	1.79373
snp2922	1	78647976	-0.147535	0.0541822	0.147535
snp2923	1	78903693	0.410025	0.166351	0.410025
snp2924	1	78949134	0.821929	0.386034	0.821929
snp2926	1	79463394	-0.472632	0.196218	0.472632
snp2927	1	79463565	-0.397322	0.16044	0.397322
snp2929	1	79501871	0.476095	0.197906	0.476095
snp2930	1	79505728	0.702099	0.316397	0.702099
snp2933	1	79654942	0.387477	0.155894	0.387477
snp2934	1	79655225	0.577235	0.24889	0.577235
snp2935	1	79655243	0.577908	0.24924	0.577908
snp2936	1	79659236	-0.211136	0.0794691	0.211136
snp2939	1	79842967	-0.399234	0.161327	0.399234
snp2940	1	80005564	-0.357588	0.142275	0.357588
snp2941	1	80230151	0.237708	0.0903864	0.237708
snp2942	1	80230295	0.180591	0.067177	0.180591
snp2943	1	80230325	0.201625	0.0756121	0.201625
snp2946	1	80504156	-0.204071	0.0766015	0.204071
snp2947	1	80615991	-0.457356	0.188817	0.457356
snp2948	1	80615999	-1.51921	0.890386	1.51921
snp2949	1	80637910	-0.0570453	0.0202199	0.0570453
snp2950	1	80637921	0.330468	0.130155	0.330468
snp2959	1	80778584	0.918666	0.445789	0.918666
snp2961	1	80827633	0.556293	0.238064	0.556293
snp2963	1	80881277	0.252201	0.0964294	0.252201
snp2964	1	80882265	0.247202	0.0943382	0.247202
snp2965	1	80885796	-1.10374	0.569108	1.10374
snp2969	1	81060587	-0.924444	0.449459	0.924444
snp2974	1	81199015	-0.495904	0.207635	0.495904
snp2975	1	81199033	-0.442114	0.181506	0.442114
snp2976	1	81202151	-0.24757	0.0944919	0.24757
snp2977	1	81210294	-0.211352	0.0795572	0.211352
snp2979	1	81452854	-1.92802	1.26879	1.92802
snp2980	1	81492770	1.0677	0.544158	1.0677
snp2993	1	81624567	0.24506	0.0934443	0.24506
snp2994	1	81624576	-0.145565	0.0534177	0.145565
snp2995	1	81624578	0.207795	0.0781113	0.207795
snp2996	1	81624579	-0.118411	0.0429956	0.118411
snp3000	1	81644913	1.0261	0.515922	1.0261
snp3005	1	81737802	-0.191336	0.0714697	0.191336
snp3007	1	81775742	-0.76022	0.349573	0.76022
snp3008	1	81775746	-0.762832	0.35109	0.762832
snp3013	1	81855002	-0.158222	0.0583484	0.158222
snp3014	1	81855024	-0.377032	0.151103	0.377032
snp3016	1	81915069	-0.498184	0.208762	0.498184
snp3017	1	81915078	-0.498184	0.208762	0.498184
snp3019	1	81915219	0.42214	0.172035	0.42214
snp3020	1	81915223	0.585884	0.253402	0.585884
snp3021	1	81915337	-0.316035	0.123796	0.316035
snp3022	1	81915368	-0.382809	0.153749	0.382809
snp3023	1	81915374	-1.10307	0.568642	1.10307
snp3024	1	81915403	-0.0809233	0.0289548	0.0809233
snp3025	1	81915426	-0.081267	0.0290817	0.081267
snp3026	1	81915432	-0.113885	0.0412792	0.113885
snp3035	1	82164934	-1.39536	0.788059	1.39536
snp3036	1	82170732	0.889477	0.427423	0.889477
snp3045	1	82306640	-0.981649	0.486419	0.981649
snp3046	1	82351700	-0.382012	0.153383	0.382012
snp3047	1	82351789	-0.405641	0.164305	0.405641
snp3064	1	82410436	2.39215	1.77598	2.39215
snp3066	1	82500494	0.28826	0.111738	0.28826
snp3067	1	82500676	1.41699	0.805521	1.41699
snp3068	1	82501236	0.805185	0.376014	0.805185
snp3069	1	82504944	1.07214	0.547204	1.07214
snp3070	1	82504963	1.38846	0.782525	1.38846
snp3071	1	82506734	3.52587	3.37458	3.52587
snp3072	1	82506781	3.55741	3.42652	3.55741
snp3073	1	82506809	3.63387	3.55408	3.63387
snp3074	1	82506955	2.44591	1.84017	2.44591
snp3075	1	82507421	1.25004	0.675134	1.25004
snp3076	1	82525843	0.995621	0.495618	0.995621
snp3077	1	82525916	1.05174	0.533253	1.05174
snp3078	1	82531785	1.47171	0.850479	1.47171
snp3082	1	82567073	-0.980217	0.48548	0.980217
snp3085	1	82589005	0.46862	0.194267	0.46862
snp3087	1	82590920	2.93422	2.47576	2.93422
snp3089	1	82608811	1.59095	0.952258	1.59095
snp3090	1	82608821	1.55539	0.921348	1.55539
snp3091	1	82610598	1.42166	0.809322	1.42166
snp3094	1	82758874	0.0556514	0.019715	0.0556514
snp3095	1	82758875	-1.87091	1.21214	1.87091
snp3096	1	82758891	-0.14779	0.0542809	0.14779
snp3097	1	82758893	-1.87144	1.21265	1.87144
snp3098	1	82758922	0.278153	0.107407	0.278153
snp3105	1	83165551	-0.458801	0.189514	0.458801
snp3106	1	83165561	-0.458945	0.189583	0.458945
snp3107	1	83231687	-0.381734	0.153255	0.381734
snp3108	1	83231692	0.355002	0.141109	0.355002
snp3109	1	83231726	0.0292105	0.0102403	0.0292105
snp3110	1	83311228	0.977097	0.483436	0.977097
snp3111	1	83454706	-0.939852	0.459303	0.939852
snp3120	1	83743085	-0.405575	0.164275	0.405575
snp3145	1	84097058	1.40647	0.797005	1.40647
snp3146	1	84100902	-1.29116	0.706312	1.29116
snp3147	1	84100959	-1.27826	0.696465	1.27826
snp3149	1	84113808	0.732742	0.333748	0.732742
snp3153	1	84140314	0.188495	0.0703314	0.188495
snp3155	1	84153167	0.346301	0.137203	0.346301
snp3157	1	84183454	-0.301939	0.117647	0.301939
snp3162	1	84271444	-0.895049	0.430906	0.895049
snp3173	1	84492597	1.01019	0.505283	1.01019
snp3174	1	84575613	0.89293	0.42958	0.89293
snp3181	1	85184719	0.0191727	0.00669459	0.0191727
snp3192	1	85491644	-0.661206	0.293726	0.661206
snp3193	1	85491645	-0.661206	0.293726	0.661206
snp3194	1	85491651	-0.863342	0.411225	0.863342
snp3195	1	85504924	-1.62893	0.985786	1.62893
snp3196	1	85504925	-1.41584	0.80459	1.41584
snp3197	1	85504926	-1.82974	1.17206	1.82974
snp3198	1	85504932	-1.03513	0.521998	1.03513
snp3199	1	85504935	-1.32274	0.730669	1.32274
snp3200	1	85504938	-1.43376	0.819181	1.43376
snp3201	1	85523147	-2.1392	1.48919	2.1392
snp3215	1	85956522	-0.803659	0.375105	0.803659
snp3219	1	86311222	-0.195983	0.0733368	0.195983
snp3220	1	86311225	-0.18735	0.0698734	0.18735
snp3222	1	86311248	-0.174554	0.0647798	0.174554
snp3228	1	86634577	-0.575071	0.247764	0.575071
snp3229	1	86634635	-0.549262	0.234461	0.549262
snp3230	1	86634707	-0.549262	0.234461	0.549262
snp3231	1	86657489	-1.17504	0.619825	1.17504
snp3232	1	86657502	-1.17504	0.619825	1.17504
snp3233	1	86657520	-0.709862	0.320763	0.709862
snp3234	1	86657524	-1.36409	0.763112	1.36409
snp3235	1	86657546	-0.609601	0.2659	0.609601
snp3236	1	86657547	-0.609601	0.2659	0.609601
snp3245	1	86816903	1.28105	0.698591	1.28105
snp3246	1	86816909	1.28215	0.699424	1.28215
snp3250	1	86850807	0.271993	0.104783	0.271993
snp3252	1	86923456	-0.383802	0.154205	0.383802
snp3261	1	87383741	-0.0518795	0.0183514	0.0518795
snp3265	1	87548146	0.542548	0.231036	0.542548
snp3266	1	87604791	0.790026	0.367024	0.790026
snp3271	1	87883014	-0.448171	0.184402	0.448171
snp3272	1	87883027	-0.456893	0.188594	0.456893
snp3273	1	88259670	-0.32591	0.12814	0.32591
snp3274	1	88268311	-0.275669	0.106348	0.275669
snp3285	1	88723196	-0.468898	0.194402	0.468898
snp3286	1	88836309	-0.518026	0.218647	0.518026
snp3298	1	89326906	0.134955	0.04932	0.134955
snp3300	1	89343190	0.433834	0.177564	0.433834
snp3301	1	89343199	0.399589	0.161491	0.399589
snp3304	1	89553557	0.0577146	0.0204626	0.0577146
snp3322	1	90108298	0.157974	0.0582516	0.157974
snp3323	1	90186058	-0.203263	0.0762747	0.203263
snp3324	1	90189626	-0.0755635	0.0269801	0.0755635
snp3326	1	90198605	-0.249768	0.0954106	0.249768
snp3335	1	90437393	-0.0331874	0.0116528	0.0331874
snp3343	1	90803770	1.4913	0.866837	1.4913
snp3344	1	90804105	0.774749	0.358042	0.774749
snp3345	1	90804127	0.776417	0.359019	0.776417
snp3346	1	90804134	0.723081	0.328244	0.723081
snp3347	1	90804145	0.0936732	0.0336852	0.0936732
snp3352	1	90968917	0.167752	0.0620921	0.167752
snp3359	1	91215932	0.37273	0.14914	0.37273
snp3360	1	91311457	0.517007	0.218136	0.517007
snp3363	1	91426664	-1.42204	0.809631	1.42204
snp3364	1	91426671	0.010124	0.00352233	0.010124
snp3365	1	91435637	0.519717	0.219495	0.519717
snp3366	1	91435812	-0.0618363	0.0219596	0.0618363
snp3375	1	91963969	0.340986	0.134829	0.340986
snp3389	1	92396858	-0.603381	0.262604	0.603381
snp3390	1	92396913	-0.619236	0.271029	0.619236
snp3398	1	92910808	0.15356	0.0565268	0.15356
snp3402	1	93120512	-1.15237	0.603506	1.15237
snp3404	1	93120679	0.267887	0.103041	0.267887
snp3409	1	93181926	0.959827	0.472187	0.959827
snp3412	1	93237634	0.760254	0.349592	0.760254
snp3413	1	93237644	0.776441	0.359033	0.776441
snp3414	1	93237749	0.736291	0.335778	0.736291
snp3417	1	93648792	0.353753	0.140547	0.353753
snp3418	1	93648871	0.381481	0.15314	0.381481
snp3419	1	93648909	0.225548	0.0853646	0.225548
snp3420	1	93648911	0.225548	0.0853646	0.225548
snp3421	1	93648922	0.221894	0.083864	0.221894
snp3423	1	93792882	0.393387	0.158619	0.393387
snp3424	1	93834901	0.0335125	0.0117685	0.0335125
snp3430	1	94230905	0.484676	0.202105	0.484676
snp3431	1	94230920	0.520206	0.21974	0.520206
snp3441	1	94723856	-0.0555882	0.0196921	0.0555882
snp3442	1	94810835	-0.827836	0.389592	0.827836
snp3462	1	95734104	1.23359	0.662829	1.23359
snp3465	1	95980432	0.985319	0.488829	0.985319
snp3466	1	95980437	0.414724	0.16855	0.414724
snp3470	1	96018547	1.7393	1.08628	1.7393
snp3471	1	96018553	2.88776	2.41118	2.88776
snp3472	1	96018600	1.63558	0.991704	1.63558
snp3473	1	96018618	1.59175	0.952955	1.59175
snp3477	1	96018889	0.910656	0.44072	0.910656
snp3479	1	96019127	0.60195	0.261848	0.60195
snp3480	1	96050481	1.94798	1.28889	1.94798
snp3481	1	96050498	1.90999	1.25077	1.90999
snp3487	1	96586171	-0.508068	0.213671	0.508068
snp3488	1	96586227	-0.2887	0.111927	0.2887
snp3491	1	96631175	-1.8321	1.17433	1.8321
snp3492	1	96631183	-1.83673	1.17881	1.83673
snp3494	1	96721577	1.33458	0.739895	1.33458
snp3505	1	97054676	-0.255245	0.0977069	0.255245
snp3506	1	97054683	-0.255245	0.0977069	0.255245
snp3508	1	97054707	-0.235919	0.0896448	0.235919
snp3509	1	97054717	-0.24975	0.0954032	0.24975
snp3511	1	97054721	-0.27071	0.104238	0.27071
snp3514	1	97080103	-1.59286	0.953926	1.59286
snp3520	1	97452415	-0.495033	0.207204	0.495033
snp3530	1	97530137	2.057	1.40136	2.057
snp3538	1	97589764	0.148384	0.0545117	0.148384
snp3544	1	97745330	-0.493005	0.206203	0.493005
snp3545	1	97828814	-1.21086	0.645989	1.21086
snp3546	1	97828849	-1.22268	0.654724	1.22268
snp3547	1	97829051	-1.26821	0.688833	1.26821
snp3548	1	97829064	-1.23489	0.663796	1.23489
snp3556	1	97959635	-1.05681	0.536706	1.05681
snp3557	1	97959663	-1.09842	0.565399	1.09842
snp3558	1	97959675	-1.17966	0.623174	1.17966
snp3560	1	97987072	-0.70391	0.317414	0.70391
snp3561	1	97998319	-1.39637	0.788874	1.39637
snp3562	1	97998329	-1.34508	0.748123	1.34508
snp3563	1	98014384	-1.15786	0.60744	1.15786
snp3600	1	98659035	0.252815	0.096687	0.252815
snp3601	1	98822991	-1.07234	0.547347	1.07234
snp3602	1	98822998	-1.05627	0.53634	1.05627
snp3603	1	98823015	-1.07008	0.54579	1.07008
snp3604	1	98826426	-1.08436	0.555636	1.08436
snp3605	1	99168533	-0.132749	0.0484721	0.132749
snp3607	1	99272354	0.285069	0.110367	0.285069
snp3608	1	99272373	0.285069	0.110367	0.285069
snp3610	1	99418625	0.464455	0.192247	0.464455
snp3618	1	99665385	-0.104215	0.0376311	0.104215
snp3624	1	99863852	-1.07665	0.550314	1.07665
snp3625	1	99899910	1.15416	0.604789	1.15416
snp3626	1	100041615	-0.558406	0.23915	0.558406
snp3628	1	100097400	0.526125	0.222717	0.526125
snp3629	1	100097469	0.864279	0.411802	0.864279
snp3638	1	100887998	-1.60153	0.961538	1.60153
snp3643	1	101015111	0.309041	0.120738	0.309041
snp3657	1	101073414	1.1793	0.622913	1.1793
snp3659	1	101136754	0.192607	0.07198	0.192607
snp3660	1	101136762	0.192607	0.07198	0.192607
snp3663	1	101234114	0.0481992	0.0170247	0.0481992
snp3664	1	101234160	2.26082	1.62396	2.26082
snp3666	1	101234210	0.197559	0.0739713	0.197559
snp3668	1	101252952	-0.577204	0.248874	0.577204
snp3676	1	101410564	-0.18382	0.0684634	0.18382
snp3677	1	101410565	-0.187475	0.0699233	0.187475
snp3678	1	101412381	-0.599966	0.260801	0.599966
snp3679	1	101412469	0.148244	0.0544573	0.148244
snp3693	1	101756118	0.700611	0.315562	0.700611
snp3694	1	101756124	0.708134	0.31979	0.708134
snp3697	1	101865503	0.285219	0.110432	0.285219
snp3698	1	101878954	-0.150687	0.0554073	0.150687
snp3699	1	101878979	-0.124959	0.0454894	0.124959
snp3701	1	101940555	0.96799	0.477491	0.96799
snp3703	1	101971275	-0.913126	0.442281	0.913126
snp3704	1	101971307	-0.13632	0.0498454	0.13632
snp3705	1	102074340	-0.0894125	0.0320993	0.0894125
snp3715	1	102687858	0.619021	0.270914	0.619021
snp3720	1	102954847	-0.0357371	0.0125608	0.0357371
snp3727	1	103117305	1.04567	0.529127	1.04567
snp3729	1	103117629	1.37699	0.773362	1.37699
snp3731	1	103128973	-1.4258	0.812688	1.4258
snp3741	1	103262816	-0.441039	0.180993	0.441039
snp3748	1	103769402	-0.502649	0.210976	0.502649
snp3750	1	103771098	0.402273	0.162738	0.402273
snp3753	1	103919676	0.442696	0.181784	0.442696
snp3761	1	104196964	0.525864	0.222586	0.525864
snp3764	1	104938056	-0.722052	0.32766	0.722052
snp3765	1	104938120	-0.472917	0.196357	0.472917
snp3766	1	104943056	1.12824	0.586336	1.12824
snp3767	1	104943108	1.12399	0.583328	1.12399
snp3768	1	104943256	1.10052	0.56686	1.10052
snp3769	1	104970217	-0.203565	0.0763967	0.203565
snp3770	1	104970234	-0.263525	0.101195	0.263525
snp3772	1	105154071	-1.04579	0.529212	1.04579
snp3773	1	105167542	-0.610831	0.266553	0.610831
snp3774	1	105167565	-0.62976	0.276666	0.62976
snp3775	1	105167620	-0.567894	0.244044	0.567894
snp3778	1	105525885	-0.0560308	0.0198524	0.0560308
snp3779	1	105525903	-0.064507	0.0229322	0.064507
snp3780	1	105525912	-1.93696	1.27777	1.93696
snp3781	1	105525927	-0.256047	0.0980438	0.256047
snp3787	1	105573538	0.261192	0.10021	0.261192
snp3794	1	106081435	-0.420318	0.171177	0.420318
snp3795	1	106081473	-0.144006	0.0528134	0.144006
snp3799	1	106137690	0.927814	0.451606	0.927814
snp3800	1	106137695	0.918474	0.445667	0.918474
snp3801	1	106137704	0.928592	0.452101	0.928592
snp3802	1	106137705	0.917995	0.445364	0.917995
snp3803	1	106137717	-1.0899	0.559472	1.0899
snp3804	1	106137754	1.2505	0.675474	1.2505
snp3805	1	106137792	-1.03865	0.524378	1.03865
snp3814	1	106277051	-0.611287	0.266795	0.611287
snp3815	1	106277142	-0.0975355	0.0351272	0.0975355
snp3816	1	106282726	0.46473	0.192381	0.46473
snp3820	1	106379204	1.09599	0.563705	1.09599
snp3825	1	106546417	-1.01706	0.509869	1.01706
snp3828	1	106922282	0.260676	0.0999921	0.260676
snp3832	1	107031805	0.219014	0.0826841	0.219014
snp3833	1	107031820	0.221551	0.0837235	0.221551
snp3836	1	107146532	-0.545158	0.232366	0.545158
snp3837	1	107167767	-0.507811	0.213542	0.507811
snp3847	1	107572977	0.159017	0.0586597	0.159017
snp3848	1	107593596	-0.511198	0.215231	0.511198
snp3849	1	107593600	-0.586943	0.253956	0.586943
snp3867	1	108367372	-0.307529	0.120079	0.307529
snp3868	1	108369791	-0.753001	0.345391	0.753001
snp3872	1	108490642	0.471247	0.195544	0.471247
snp3873	1	108490759	0.411855	0.167206	0.411855
snp3874	1	108490799	0.484032	0.201789	0.484032
snp3875	1	108510392	0.286919	0.111161	0.286919
snp3876	1	108510401	0.513292	0.216277	0.513292
snp3878	1	108540304	2.82912	2.3309	2.82912
snp3879	1	108540427	2.84023	2.34601	2.84023
snp3882	1	108551754	1.94167	1.28252	1.94167
snp3887	1	108629645	0.558062	0.238973	0.558062
snp3889	1	108744017	1.0704	0.546012	1.0704
snp3891	1	108765911	1.64845	1.00322	1.64845
snp3895	1	108844277	0.406943	0.164912	0.406943
snp3896	1	108922872	0.691541	0.310491	0.691541
snp3901	1	109073686	-0.545572	0.232577	0.545572
snp3906	1	109319883	-0.393657	0.158744	0.393657
snp3908	1	109436436	-1.04626	0.529531	1.04626
snp3916	1	109594652	0.546158	0.232876	0.546158
snp3923	1	109754182	0.566076	0.243104	0.566076
snp3924	1	109754194	-0.533745	0.226566	0.533745
snp3927	1	109896422	-0.128861	0.0469812	0.128861
snp3928	1	109896458	-0.0382638	0.0134623	0.0382638
snp3929	1	109896506	-0.175422	0.0651239	0.175422
snp3931	1	109934370	-1.38232	0.777613	1.38232
snp3932	1	110026695	-0.251719	0.0962275	0.251719
snp3935	1	110065560	0.475516	0.197624	0.475516
snp3936	1	110065577	0.434182	0.17773	0.434182
snp3947	1	110809094	-0.00805947	0.00280173	0.00805947
snp3949	1	110809173	-0.214973	0.0810325	0.214973
snp3950	1	110809176	-0.222608	0.0841567	0.222608
snp3951	1	110809184	-0.202853	0.0761085	0.202853
snp3964	1	111464050	0.666062	0.296389	0.666062
snp3965	1	111535232	-0.0973809	0.0350694	0.0973809
snp3973	1	111608650	-0.542173	0.230845	0.542173
snp3975	1	111608669	-0.475086	0.197414	0.475086
snp3976	1	111700788	-0.779712	0.360951	0.779712
snp3978	1	111910954	0.310842	0.121524	0.310842
snp3979	1	111984071	-0.35365	0.140501	0.35365
snp3980	1	111984089	-0.370505	0.148127	0.370505
snp3981	1	111984398	0.0599311	0.021267	0.0599311
snp3986	1	112024869	0.0391347	0.0137735	0.0391347
snp4011	1	112165657	0.455615	0.187978	0.455615
snp4015	1	112165693	0.218688	0.0825505	0.218688
snp4016	1	112165697	1.98541	1.32699	1.98541
snp4018	1	112165713	0.414045	0.168232	0.414045
snp4020	1	112165718	0.866562	0.413208	0.866562
snp4021	1	112165727	0.75494	0.346513	0.75494
snp4022	1	112178730	0.285077	0.110371	0.285077
snp4023	1	112178741	0.291975	0.113337	0.291975
snp4024	1	112178756	0.297059	0.115532	0.297059
snp4030	1	112667073	0.541344	0.230423	0.541344
snp4031	1	112667089	0.272598	0.105041	0.272598
snp4037	1	112737222	1.60711	0.966456	1.60711
snp4038	1	112737377	1.60038	0.960527	1.60038
snp4039	1	112776479	0.347672	0.137817	0.347672
snp4040	1	112776487	-0.386191	0.155302	0.386191
snp4041	1	112776507	-0.431301	0.176363	0.431301
snp4058	1	113041121	-1.11756	0.578798	1.11756
snp4066	1	113202373	1.43335	0.818846	1.43335
snp4067	1	113202420	1.45446	0.836187	1.45446
snp4068	1	113202426	0.55048	0.235084	0.55048
snp4069	1	113202447	0.55048	0.235084	0.55048
snp4070	1	113202448	0.534239	0.226817	0.534239
snp4072	1	113310893	0.498501	0.20892	0.498501
snp4073	1	113310914	0.582975	0.251881	0.582975
snp4074	1	113310921	0.538927	0.229194	0.538927
snp4081	1	113530593	0.576084	0.248291	0.576084
snp4083	1	113548597	2.09848	1.44535	2.09848
snp4084	1	113548599	2.12335	1.47206	2.12335
snp4085	1	113548687	2.77918	2.26364	2.77918
snp4086	1	113554746	2.41327	1.80107	2.41327
snp4088	1	113613938	2.12044	1.46892	2.12044
snp4089	1	113624250	2.4957	1.90063	2.4957
snp4091	1	113625677	3.26782	2.96506	3.26782
snp4092	1	113702924	2.34828	1.72445	2.34828
snp4093	1	113740755	3.31395	3.03627	3.31395
snp4094	1	113753112	3.50201	3.33559	3.50201
snp4095	1	113765822	3.66671	3.60962	3.66671
snp4096	1	113767227	2.88776	2.41117	2.88776
snp4097	1	113771856	3.47944	3.2989	3.47944
snp4098	1	113780198	-0.236225	0.0897716	0.236225
snp4099	1	113804602	1.97012	1.31136	1.97012
snp4100	1	113804617	2.00374	1.34584	2.00374
snp4101	1	113856728	1.76696	1.11219	1.76696
snp4102	1	113856732	1.74778	1.09419	1.74778
snp4103	1	113856757	1.39986	0.791681	1.39986
snp4104	1	113856818	1.72262	1.0708	1.72262
snp4105	1	113856835	1.70736	1.05673	1.70736
snp4107	1	113896127	-0.934891	0.456125	0.934891
snp4112	1	114094116	-0.240565	0.0915729	0.240565
snp4113	1	114094139	-0.285473	0.11054	0.285473
snp4114	1	114096032	-0.609664	0.265933	0.609664
snp4115	1	114096621	-1.26163	0.683858	1.26163
snp4116	1	114096630	-1.2287	0.659187	1.2287
snp4117	1	114096711	-0.357779	0.142361	0.357779
snp4121	1	114155197	0.259238	0.0993864	0.259238
snp4131	1	114327052	-1.35271	0.754124	1.35271
snp4132	1	114327054	-1.0312	0.519349	1.0312
snp4133	1	114327061	-1.24462	0.671064	1.24462
snp4134	1	114327062	-1.98013	1.32159	1.98013
snp4135	1	114327065	-1.48837	0.864381	1.48837
snp4136	1	114327075	-1.56193	0.926999	1.56193
snp4137	1	114327077	-1.27469	0.693746	1.27469
snp4138	1	114327090	-1.36627	0.764842	1.36627
snp4143	1	114779973	-0.832048	0.392136	0.832048
snp4146	1	114941051	0.298763	0.11627	0.298763
snp4147	1	114941052	0.363712	0.145043	0.363712
snp4152	1	115132948	1.39488	0.787674	1.39488
snp4153	1	115132981	-1.94667	1.28757	1.94667
snp4154	1	115133018	-1.71599	1.06467	1.71599
snp4155	1	115134951	-1.83769	1.17975	1.83769
snp4156	1	115135227	-1.09856	0.565493	1.09856
snp4157	1	115184119	1.08613	0.556862	1.08613
snp4158	1	115184273	1.12098	0.58121	1.12098
snp4161	1	115275879	-0.863385	0.411251	0.863385
snp4168	1	115442368	-0.534966	0.227185	0.534966
snp4170	1	115865189	-0.31248	0.122239	0.31248
snp4172	1	115969435	-0.113933	0.0412972	0.113933
snp4173	1	115969456	-0.165614	0.0612497	0.165614
snp4174	1	115969489	-0.100372	0.0361889	0.100372
snp4177	1	116032377	0.57576	0.248123	0.57576
snp4178	1	116032384	-1.89382	1.23471	1.89382
snp4179	1	116032390	0.508011	0.213642	0.508011
snp4183	1	116032463	-0.398907	0.161175	0.398907
snp4186	1	116074310	-0.446428	0.183568	0.446428
snp4187	1	116074351	-0.464122	0.192086	0.464122
snp4188	1	116074352	-0.462124	0.191119	0.462124
snp4201	1	116270846	-0.718943	0.325896	0.718943
snp4202	1	116270853	-0.609335	0.265758	0.609335
snp4212	1	116559875	0.505302	0.212294	0.505302
snp4215	1	117160302	-0.685914	0.307358	0.685914
snp4218	1	117210619	1.20856	0.644294	1.20856
snp4221	1	117303980	-0.957906	0.470942	0.957906
snp4226	1	117707593	-0.742637	0.339418	0.742637
snp4234	1	117921923	1.62543	0.982668	1.62543
snp4238	1	117931366	0.681905	0.305133	0.681905
snp4240	1	117931389	0.660183	0.293166	0.660183
snp4241	1	117931390	-0.170105	0.0630204	0.170105
snp4242	1	117931398	0.0918747	0.0330151	0.0918747
snp4244	1	117931439	0.172317	0.0638946	0.172317
snp4245	1	118099578	0.0677534	0.0241172	0.0677534
snp4246	1	118272766	-0.124053	0.0451437	0.124053
snp4247	1	118272882	-0.0924328	0.0332229	0.0924328
snp4251	1	118431528	-0.656453	0.291127	0.656453
snp4253	1	118431577	-0.642891	0.283751	0.642891
snp4260	1	118602388	1.11531	0.577217	1.11531
snp4261	1	118623879	-1.20645	0.642746	1.20645
snp4265	1	118695716	-0.168726	0.0624761	0.168726
snp4266	1	118695734	-0.0887617	0.0318575	0.0887617
snp4267	1	118695773	-0.312855	0.122404	0.312855
snp4269	1	118759615	2.57661	2.00098	2.57661
snp4270	1	118759632	2.53773	1.95243	2.53773
snp4271	1	118759646	2.54794	1.96513	2.54794
snp4272	1	118759651	-0.476105	0.197911	0.476105
snp4273	1	118759658	-0.468212	0.194069	0.468212
snp4275	1	118788334	0.779258	0.360685	0.779258
snp4276	1	118788339	0.717478	0.325066	0.717478
snp4277	1	118806319	-1.65912	1.01282	1.65912
snp4278	1	118806406	1.99492	1.33676	1.99492
snp4279	1	118806444	1.99651	1.33839	1.99651
snp4280	1	118857091	-1.15977	0.608813	1.15977
snp4281	1	118857296	0.94864	0.464955	0.94864
snp4282	1	118862059	-0.801231	0.373662	0.801231
snp4283	1	119034114	1.33243	0.738219	1.33243
snp4285	1	119121579	0.581412	0.251066	0.581412
snp4286	1	119121936	-0.00574296	0.00199459	0.00574296
snp4287	1	119121941	-0.25504	0.0976205	0.25504
snp4290	1	119409195	-0.732662	0.333702	0.732662
snp4291	1	119409198	-0.734555	0.334784	0.734555
snp4293	1	119415226	0.0493826	0.0174509	0.0493826
snp4302	1	119432962	-0.445106	0.182935	0.445106
snp4303	1	119527926	-1.33941	0.743674	1.33941
snp4304	1	119539987	-0.217786	0.0821816	0.217786
snp4305	1	119540017	-0.395509	0.159601	0.395509
snp4306	1	119547446	-1.59198	0.953155	1.59198
snp4307	1	119672586	-0.199481	0.0747464	0.199481
snp4308	1	119672614	-0.238935	0.0908958	0.238935
snp4309	1	119672651	-0.212653	0.0800867	0.212653
snp4310	1	119672702	-0.261764	0.100451	0.261764
snp4312	1	119704265	-0.250735	0.0958155	0.250735
snp4313	1	119704270	-0.250623	0.0957684	0.250623
snp4314	1	119711086	0.0918979	0.0330237	0.0918979
snp4317	1	119717021	1.77635	1.12105	1.77635
snp4318	1	119717076	1.73012	1.07775	1.73012
snp4319	1	119719777	1.38418	0.779102	1.38418
snp4320	1	119721702	0.921645	0.44768	0.921645
snp4322	1	119721734	0.885202	0.424757	0.885202
snp4323	1	119724161	0.336052	0.132632	0.336052
snp4324	1	119724188	0.323849	0.127231	0.323849
snp4331	1	119824330	0.339176	0.134022	0.339176
snp4335	1	119901508	0.667357	0.297101	0.667357
snp4336	1	119904525	-1.17662	0.620973	1.17662
snp4337	1	119910343	0.82304	0.386702	0.82304
snp4341	1	120024515	-1.28201	0.699318	1.28201
snp4342	1	120031298	0.791503	0.367897	0.791503
snp4345	1	120109820	-0.638826	0.281551	0.638826
snp4346	1	120109827	-0.610037	0.266131	0.610037
snp4347	1	120109828	-0.64866	0.286881	0.64866
snp4348	1	120156445	0.960339	0.472519	0.960339
snp4351	1	120176299	0.795268	0.370124	0.795268
snp4353	1	120184722	-0.748578	0.342838	0.748578
snp4354	1	120184823	-0.713574	0.322858	0.713574
snp4355	1	120184834	-0.733142	0.333977	0.733142
snp4362	1	120359295	-0.367042	0.146553	0.367042
snp4363	1	120359303	-0.367042	0.146553	0.367042
snp4364	1	120359310	-0.367042	0.146553	0.367042
snp4365	1	120359332	-0.367042	0.146553	0.367042
snp4369	1	120433805	0.654769	0.290207	0.654769
snp4374	1	120488829	-0.263142	0.101033	0.263142
snp4377	1	120558715	-0.442726	0.181798	0.442726
snp4378	1	120558727	-0.435519	0.178365	0.435519
snp4379	1	120558738	-0.418041	0.170106	0.418041
snp4380	1	120558787	-0.4125	0.167508	0.4125
snp4381	1	120601158	0.299257	0.116484	0.299257
snp4382	1	120610249	-0.111963	0.0405518	0.111963
snp4388	1	120908434	0.291345	0.113065	0.291345
snp4389	1	120908510	0.781122	0.36178	0.781122
snp4392	1	120946484	-0.681777	0.305062	0.681777
snp4413	1	121885910	0.959978	0.472285	0.959978
snp4414	1	121885911	0.980543	0.485694	0.980543
snp4415	1	121885931	-0.534835	0.227118	0.534835
snp4417	1	121885964	0.933159	0.455017	0.933159
snp4418	1	121886048	0.892616	0.429384	0.892616
snp4419	1	121886050	0.892616	0.429384	0.892616
snp4425	1	121898912	0.568105	0.244153	0.568105
snp4434	1	122117570	2.15384	1.50511	2.15384
snp4439	1	122145425	0.263125	0.101026	0.263125
snp4443	1	122344660	0.376979	0.151079	0.376979
snp4444	1	122349350	0.316166	0.123853	0.316166
snp4445	1	122349565	0.283532	0.109708	0.283532
snp4446	1	122349594	0.29822	0.116035	0.29822
snp4449	1	122444573	0.476235	0.197975	0.476235
snp4452	1	122711057	0.503405	0.211351	0.503405
snp4461	1	123026805	-0.129814	0.0473462	0.129814
snp4463	1	123094424	-0.563089	0.241562	0.563089
snp4465	1	123270419	0.308717	0.120596	0.308717
snp4472	1	123469711	-0.314049	0.122926	0.314049
snp4475	1	123548183	-0.110513	0.0400038	0.110513
snp4476	1	123548185	-0.095804	0.0344802	0.095804
snp4479	1	123566397	0.297119	0.115558	0.297119
snp4490	1	124280774	0.403722	0.163412	0.403722
snp4491	1	124306222	0.0171176	0.00597211	0.0171176
snp4500	1	124457982	-0.0671108	0.0238824	0.0671108
snp4507	1	124593923	0.136938	0.0500832	0.136938
snp4510	1	124798761	0.235994	0.089676	0.235994
snp4511	1	124798794	0.265649	0.102093	0.265649
snp4512	1	124798804	0.198209	0.0742334	0.198209
snp4514	1	124798874	0.104547	0.0377561	0.104547
snp4518	1	124926972	0.423322	0.172592	0.423322
snp4521	1	124967877	-0.104997	0.0379251	0.104997
snp4522	1	124967880	-0.176995	0.0657481	0.176995
snp4523	1	124967881	-0.414013	0.168217	0.414013
snp4524	1	124967885	-0.340697	0.1347	0.340697
snp4526	1	124968661	0.131319	0.0479233	0.131319
snp4527	1	125079973	0.93058	0.45337	0.93058
snp4529	1	125148045	-0.275133	0.106119	0.275133
snp4530	1	125148104	-0.296189	0.115156	0.296189
snp4531	1	125151706	1.57527	0.938568	1.57527
snp4532	1	125151713	1.51037	0.882895	1.51037
snp4535	1	125151807	1.04533	0.528902	1.04533
snp4540	1	125188252	0.59301	0.257138	0.59301
snp4549	1	125350246	-0.560944	0.240456	0.560944
snp4550	1	125350271	-0.592981	0.257123	0.592981
snp4551	1	125379313	0.601816	0.261777	0.601816
snp4552	1	125379395	0.616515	0.269577	0.616515
snp4557	1	125711186	-0.143267	0.0525275	0.143267
snp4558	1	125711224	-0.111004	0.0401896	0.111004
snp4559	1	125711227	-0.139057	0.0509002	0.139057
snp4560	1	125712787	0.149439	0.0549221	0.149439
snp4561	1	125712791	0.176321	0.0654807	0.176321
snp4562	1	125712895	-0.570129	0.2452	0.570129
snp4563	1	125712920	-0.464475	0.192257	0.464475
snp4564	1	125712933	-0.464475	0.192257	0.464475
snp4568	1	125798281	-1.21544	0.649366	1.21544
snp4569	1	125827452	-0.905067	0.437196	0.905067
snp4578	1	126117815	-0.249924	0.0954758	0.249924
snp4582	1	126299026	-0.401584	0.162418	0.401584
snp4585	1	126423807	-1.285	0.701598	1.285
snp4586	1	126423857	1.37778	0.773991	1.37778
snp4589	1	126475830	-0.293112	0.113827	0.293112
snp4597	1	126567622	0.331372	0.130555	0.331372
snp4598	1	126567625	0.340832	0.13476	0.340832
snp4599	1	126567639	0.518764	0.219017	0.518764
snp4600	1	126580904	-0.5146	0.216931	0.5146
snp4614	1	126849147	-0.0300469	0.010537	0.0300469
snp4615	1	126849175	-0.0300469	0.010537	0.0300469
snp4616	1	126849185	-0.0091862	0.00319485	0.0091862
snp4617	1	126867759	-0.10699	0.0386753	0.10699
snp4618	1	126867777	-0.103916	0.0375188	0.103916
snp4620	1	126867822	0.397109	0.160341	0.397109
snp4621	1	126888394	-0.290409	0.112662	0.290409
snp4626	1	127071262	-1.37152	0.76901	1.37152
snp4629	1	127099644	-0.400789	0.162049	0.400789
snp4633	1	127277391	0.714392	0.32332	0.714392
snp4637	1	127295387	0.172033	0.063782	0.172033
snp4639	1	127407567	-0.207804	0.0781148	0.207804
snp4640	1	127448866	-0.375775	0.150529	0.375775
snp4642	1	127600905	-0.39856	0.161014	0.39856
snp4643	1	127600915	-0.425266	0.173509	0.425266
snp4645	1	127628868	-0.167177	0.0618653	0.167177
snp4646	1	127628964	-0.795088	0.370018	0.795088
snp4647	1	127631141	-0.352735	0.140089	0.352735
snp4648	1	127631161	-0.352735	0.140089	0.352735
snp4649	1	127631184	0.841282	0.397734	0.841282
snp4650	1	127647692	-0.615791	0.269192	0.615791
snp4651	1	127724482	-0.468423	0.194171	0.468423
snp4652	1	127738630	-0.612592	0.267489	0.612592
snp4653	1	127738682	-1.05226	0.533608	1.05226
snp4654	1	127746937	1.0791	0.552003	1.0791
snp4655	1	127747193	-0.877444	0.419936	0.877444
snp4656	1	127747199	-0.839885	0.396885	0.839885
snp4659	1	127808353	-0.716237	0.324364	0.716237
snp4660	1	127808361	-0.725538	0.329641	0.725538
snp4661	1	127808708	-0.757314	0.347888	0.757314
snp4662	1	127825037	-0.421786	0.171868	0.421786
snp4663	1	127825050	-0.396378	0.160003	0.396378
snp4664	1	127831483	-0.331501	0.130612	0.331501
snp4666	1	127916120	-0.637255	0.280703	0.637255
snp4667	1	127952396	0.654594	0.290112	0.654594
snp4668	1	127952397	0.604156	0.263014	0.604156
snp4669	1	127957530	0.702636	0.316698	0.702636
snp4670	1	127962073	-0.0580891	0.0205984	0.0580891
snp4680	1	128774116	0.477259	0.198475	0.477259
snp4683	1	128853308	-1.17404	0.619106	1.17404
snp4684	1	128853311	-0.738409	0.336991	0.738409
snp4688	1	128853330	-2.25012	1.61188	2.25012
snp4689	1	128853332	-2.27261	1.63733	2.27261
snp4690	1	128853334	-2.32316	1.69528	2.32316
snp4692	1	128853351	-0.0822265	0.0294362	0.0822265
snp4694	1	128853394	-2.31786	1.68916	2.31786
snp4695	1	128853395	-1.41357	0.802756	1.41357
snp4696	1	128853523	1.52105	0.891952	1.52105
snp4697	1	128853542	3.13202	2.76043	3.13202
snp4698	1	128853564	2.51534	1.92476	2.51534
snp4700	1	128853595	2.66117	2.10863	2.66117
snp4701	1	128853596	3.27144	2.97061	3.27144
snp4702	1	128853597	3.71949	3.69979	3.71949
snp4703	1	128853598	2.41844	1.80723	2.41844
snp4704	1	128853600	0.270403	0.104108	0.270403
snp4707	1	128853611	-0.74142	0.338719	0.74142
snp4710	1	128914524	0.696444	0.313229	0.696444
snp4711	1	128914563	-0.246945	0.0942305	0.246945
snp4716	1	129264938	-0.622856	0.272964	0.622856
snp4717	1	129305933	-0.64298	0.283799	0.64298
snp4719	1	129368323	0.328041	0.129081	0.328041
snp4721	1	129512342	-0.37981	0.152374	0.37981
snp4722	1	129512346	-0.415818	0.169063	0.415818
snp4725	1	129717801	-0.633739	0.278807	0.633739
snp4740	1	129751848	-0.491482	0.205452	0.491482
snp4745	1	129879375	0.0595239	0.0211191	0.0595239
snp4747	1	129897699	0.486752	0.203125	0.486752
snp4748	1	129897714	0.509232	0.21425	0.509232
snp4749	1	129897753	0.509232	0.21425	0.509232
snp4751	1	129960254	0.669288	0.298163	0.669288
snp4752	1	129960262	0.305121	0.11903	0.305121
snp4755	1	130040025	-0.6587	0.292354	0.6587
snp4756	1	130079022	-0.689778	0.309508	0.689778
snp4757	1	130079210	0.773037	0.357041	0.773037
snp4760	1	130138546	-0.724581	0.329096	0.724581
snp4761	1	130150433	-0.00289033	0.0010027	0.00289033
snp4765	1	130268494	-0.64096	0.282705	0.64096
snp4768	1	130326825	-1.15427	0.604867	1.15427
snp4770	1	130333987	0.0897205	0.0322137	0.0897205
snp4771	1	130343322	0.123333	0.0448691	0.123333
snp4773	1	130343561	1.46603	0.845755	1.46603
snp4774	1	130343587	1.46043	0.84112	1.46043
snp4777	1	130397134	1.10512	0.570077	1.10512
snp4778	1	130397163	1.1308	0.588144	1.1308
snp4779	1	130397190	1.13884	0.593854	1.13884
snp4781	1	130401205	-0.000232126	8.04e-05	0.000232126
snp4787	1	130456338	1.33942	0.743685	1.33942
snp4788	1	130469542	0.553721	0.236744	0.553721
snp4789	1	130469554	0.477637	0.198659	0.477637
snp4790	1	130474064	0.42073	0.171371	0.42073
snp4791	1	130474234	0.52143	0.220355	0.52143
snp4792	1	130477583	0.479736	0.199685	0.479736
snp4793	1	130477587	0.484301	0.201921	0.484301
snp4794	1	130477649	0.473623	0.196701	0.473623
snp4795	1	130477654	0.474821	0.197284	0.474821
snp4796	1	130477722	0.429315	0.175422	0.429315
snp4797	1	130477723	-0.0563055	0.0199519	0.0563055
snp4798	1	130488052	-0.383774	0.154192	0.383774
snp4799	1	130488098	-0.377014	0.151095	0.377014
snp4802	1	130564419	0.60923	0.265703	0.60923
snp4803	1	130564472	0.264646	0.101669	0.264646
snp4804	1	130564481	0.290387	0.112653	0.290387
snp4813	1	130621834	0.996743	0.49636	0.996743
snp4815	1	130645893	-1.11158	0.574595	1.11158
snp4816	1	130646092	-1.07544	0.549475	1.07544
snp4819	1	130704893	0.38032	0.152608	0.38032
snp4820	1	130704939	0.386689	0.155531	0.386689
snp4821	1	130717113	-0.42128	0.17163	0.42128
snp4822	1	130717139	-0.656891	0.291366	0.656891
snp4826	1	130845692	0.732872	0.333822	0.732872
snp4831	1	130918199	-0.367212	0.14663	0.367212
snp4837	1	130976753	-0.566478	0.243312	0.566478
snp4839	1	130999507	-0.381052	0.152943	0.381052
snp4849	1	131039675	0.84627	0.40077	0.84627
snp4854	1	131158835	0.83289	0.392645	0.83289
snp4855	1	131160189	-1.20905	0.644656	1.20905
snp4856	1	131160218	-1.22113	0.653574	1.22113
snp4857	1	131160285	1.53423	0.903183	1.53423
snp4858	1	131160287	1.53423	0.903183	1.53423
snp4859	1	131160290	1.56189	0.926963	1.56189
snp4861	1	131160413	1.67591	1.028	1.67591
snp4862	1	131160422	1.68218	1.0337	1.68218
snp4863	1	131160439	1.69818	1.0483	1.69818
snp4864	1	131160493	-1.5655	0.930086	1.5655
snp4865	1	131160567	-1.53848	0.90682	1.53848
snp4866	1	131160727	1.30105	0.713897	1.30105
snp4867	1	131160729	-1.21494	0.649	1.21494
snp4868	1	131172238	0.453415	0.18692	0.453415
snp4873	1	131212518	-0.845415	0.400249	0.845415
snp4875	1	131227926	-0.286619	0.111033	0.286619
snp4876	1	131228172	-0.347182	0.137598	0.347182
snp4882	1	131282538	1.18111	0.624225	1.18111
snp4885	1	131302096	1.64713	1.00204	1.64713
snp4889	1	131358745	0.427866	0.174737	0.427866
snp4891	1	131408367	0.362037	0.144285	0.362037
snp4892	1	131408370	-0.468944	0.194424	0.468944
snp4893	1	131408403	0.451585	0.18604	0.451585
snp4906	1	131652148	-0.125156	0.0455644	0.125156
snp4907	1	131652151	-0.207182	0.0778625	0.207182
snp4908	1	131687101	-0.685068	0.306888	0.685068
snp4909	1	131688065	-0.372136	0.148869	0.372136
snp4913	1	131691306	-0.00797358	0.00277178	0.00797358
snp4915	1	131852492	0.74712	0.341997	0.74712
snp4919	1	131881014	0.806758	0.376951	0.806758
snp4920	1	131881034	-0.044453	0.0156783	0.044453
snp4921	1	131881070	-0.924919	0.449762	0.924919
snp4922	1	131881122	-0.537173	0.228304	0.537173
snp4926	1	131883989	-0.580871	0.250784	0.580871
snp4928	1	131925119	0.0626988	0.0222735	0.0626988
snp4930	1	131968323	0.144602	0.0530445	0.144602
snp4931	1	131968349	0.157093	0.0579068	0.157093
snp4938	1	132187627	-0.219695	0.0829627	0.219695
snp4939	1	132187646	-1.18685	0.628399	1.18685
snp4943	1	132206936	-0.273559	0.105449	0.273559
snp4945	1	132263772	-0.403359	0.163243	0.403359
snp4946	1	132371355	0.207599	0.0780318	0.207599
snp4949	1	132403318	-1.74151	1.08834	1.74151
snp4953	1	132469549	-1.86906	1.21032	1.86906
snp4961	1	132583181	-0.850572	0.403395	0.850572
snp4962	1	132583188	-0.826372	0.388709	0.826372
snp4963	1	132583197	-0.864908	0.412189	0.864908
snp4964	1	132583212	-0.833071	0.392755	0.833071
snp4970	1	132606035	-3.363	3.11295	3.363
snp4977	1	132646101	-0.16569	0.0612798	0.16569
snp4978	1	132646112	-0.173022	0.0641735	0.173022
snp4979	1	132715389	-0.491061	0.205245	0.491061
snp4981	1	132737192	0.65787	0.291901	0.65787
snp4982	1	132741207	1.09905	0.565838	1.09905
snp4983	1	132741516	1.17583	0.620397	1.17583
snp4984	1	132741547	1.15991	0.608916	1.15991
snp4986	1	132741563	0.601985	0.261867	0.601985
snp4987	1	132741776	0.558782	0.239343	0.558782
snp4989	1	132775206	-0.56557	0.242842	0.56557
snp4990	1	132775214	0.653984	0.289779	0.653984
snp4991	1	132775216	0.588828	0.254944	0.588828
snp4992	1	132775225	-0.565462	0.242787	0.565462
snp5001	1	133061547	0.820117	0.384946	0.820117
snp5002	1	133061548	0.762512	0.350905	0.762512
snp5003	1	133061573	0.690973	0.310174	0.690973
snp5004	1	133066139	-0.918763	0.44585	0.918763
snp5005	1	133067639	-0.356843	0.141939	0.356843
snp5006	1	133067688	-0.284567	0.110152	0.284567
snp5007	1	133067700	-0.279887	0.108148	0.279887
snp5008	1	133068091	-0.187891	0.0700898	0.187891
snp5009	1	133079694	-1.7154	1.06413	1.7154
snp5010	1	133079718	-0.0933691	0.0335718	0.0933691
snp5011	1	133079719	-0.1249	0.0454668	0.1249
snp5012	1	133079735	-0.0541454	0.01917	0.0541454
snp5013	1	133096084	0.751537	0.344545	0.751537
snp5014	1	133096276	0.665223	0.295929	0.665223
snp5015	1	133096298	0.652793	0.28913	0.652793
snp5016	1	133096310	0.62314	0.273116	0.62314
snp5017	1	133096759	-0.458778	0.189503	0.458778
snp5018	1	133123269	-0.0116704	0.00406283	0.0116704
snp5019	1	133123289	-0.0137107	0.00477702	0.0137107
snp5022	1	133200255	-0.237388	0.0902535	0.237388
snp5023	1	133234026	-0.694628	0.312214	0.694628
snp5024	1	133281595	0.649627	0.287406	0.649627
snp5025	1	133281997	0.2835	0.109694	0.2835
snp5026	1	133282880	-0.815817	0.382366	0.815817
snp5027	1	133282941	0.391103	0.157565	0.391103
snp5028	1	133282997	0.458081	0.189166	0.458081
snp5029	1	133293109	-0.5141	0.216681	0.5141
snp5030	1	133311007	0.252382	0.0965053	0.252382
snp5049	1	133575610	1.33949	0.743733	1.33949
snp5052	1	133672265	-0.102195	0.0368727	0.102195
snp5054	1	133840914	0.543562	0.231552	0.543562
snp5055	1	133840915	0.550435	0.235061	0.550435
snp5056	1	133840944	-0.365951	0.146058	0.365951
snp5057	1	133841068	0.84299	0.398772	0.84299
snp5059	1	133841142	0.717816	0.325258	0.717816
snp5062	1	133924345	-0.773913	0.357553	0.773913
snp5063	1	133924380	-0.911255	0.441098	0.911255
snp5065	1	133945611	-0.15536	0.0572294	0.15536
snp5066	1	133975654	0.241255	0.0918597	0.241255
snp5069	1	134077119	-0.845621	0.400375	0.845621
snp5070	1	134121674	0.202598	0.0760057	0.202598
snp5073	1	134161439	0.706735	0.319002	0.706735
snp5074	1	134161461	0.704086	0.317512	0.704086
snp5075	1	134161488	0.832404	0.392351	0.832404
snp5076	1	134161489	0.824313	0.387468	0.824313
snp5077	1	134182997	0.284345	0.110057	0.284345
snp5078	1	134209830	0.36379	0.145078	0.36379
snp5079	1	134210036	0.791294	0.367773	0.791294
snp5080	1	134210080	0.709603	0.320617	0.709603
snp5082	1	134228143	0.62107	0.272009	0.62107
snp5095	1	135397660	-0.749038	0.343103	0.749038
snp5097	1	135592168	0.490938	0.205184	0.490938
snp5098	1	135592352	0.600772	0.261226	0.600772
snp5099	1	135592362	0.578232	0.249409	0.578232
snp5100	1	135610923	-0.209189	0.0786773	0.209189
snp5101	1	135610951	-0.0950042	0.0341817	0.0950042
snp5102	1	135610979	0.985796	0.489142	0.985796
snp5103	1	135611118	0.816115	0.382544	0.816115
snp5110	1	135811043	-0.0599261	0.0212652	0.0599261
snp5112	1	135886514	-0.367053	0.146558	0.367053
snp5113	1	135886546	-0.401772	0.162505	0.401772
snp5116	1	135966366	-0.286911	0.111158	0.286911
snp5118	1	135980006	0.524089	0.221692	0.524089
snp5121	1	135993610	0.193581	0.0723708	0.193581
snp5124	1	136118547	0.187435	0.0699073	0.187435
snp5137	1	136186611	-0.521318	0.220299	0.521318
snp5138	1	136186675	0.314735	0.123227	0.314735
snp5140	1	136357729	0.0164269	0.00572958	0.0164269
snp5157	1	136499952	0.31373	0.122786	0.31373
snp5158	1	136591118	0.171009	0.0633773	0.171009
snp5159	1	136608437	-0.560325	0.240137	0.560325
snp5164	1	136673991	-0.334947	0.132141	0.334947
snp5165	1	136674020	-0.233651	0.0887061	0.233651
snp5166	1	136674035	-0.238556	0.0907381	0.238556
snp5167	1	136690095	-0.0330003	0.0115863	0.0330003
snp5168	1	136718756	1.23226	0.661838	1.23226
snp5169	1	136719010	1.03895	0.524575	1.03895
snp5176	1	136733589	0.916118	0.444174	0.916118
snp5178	1	136741093	0.433802	0.177549	0.433802
snp5179	1	136741137	0.448059	0.184349	0.448059
snp5180	1	136741149	0.412139	0.16734	0.412139
snp5182	1	136767560	-0.451627	0.18606	0.451627
snp5183	1	136767721	-0.365863	0.146018	0.365863
snp5184	1	136773974	-0.99941	0.498125	0.99941
snp5185	1	136783487	0.472299	0.196056	0.472299
snp5186	1	136783514	0.486821	0.203158	0.486821
snp5187	1	136783536	0.518272	0.21877	0.518272
snp5188	1	136822952	0.166862	0.0617414	0.166862
snp5189	1	136822967	0.106056	0.0383237	0.106056
snp5193	1	136841939	-0.868117	0.414167	0.868117
snp5195	1	136871238	-0.295661	0.114928	0.295661
snp5196	1	136871555	-0.0862758	0.030935	0.0862758
snp5197	1	136872360	-0.828149	0.389781	0.828149
snp5198	1	136872361	-1.12023	0.580678	1.12023
snp5200	1	136908114	-0.777484	0.359645	0.777484
snp5202	1	136963989	-0.521986	0.220634	0.521986
snp5203	1	137002677	0.435604	0.178405	0.435604
snp5204	1	137002942	0.693908	0.311811	0.693908
snp5205	1	137002961	0.642757	0.283678	0.642757
snp5206	1	137003038	0.604064	0.262965	0.604064
snp5207	1	137003522	-1.40584	0.796502	1.40584
snp5214	1	137198759	0.403854	0.163473	0.403854
snp5218	1	137367017	0.466754	0.193362	0.466754
snp5230	1	137669599	0.539981	0.22973	0.539981
snp5231	1	137669664	0.462864	0.191477	0.462864
snp5236	1	137837642	-0.344633	0.136457	0.344633
snp5237	1	137839062	0.236005	0.0896806	0.236005
snp5238	1	137884646	-0.663277	0.294861	0.663277
snp5239	1	137884690	-0.616953	0.269811	0.616953
snp5240	1	137884785	-0.634375	0.279149	0.634375
snp5244	1	137935185	-0.434675	0.177964	0.434675
snp5247	1	137938642	0.528938	0.224136	0.528938
snp5250	1	137957432	-0.242256	0.092276	0.242256
snp5252	1	137957499	-0.288126	0.11168	0.288126
snp5253	1	137965316	-1.35711	0.75759	1.35711
snp5254	1	137965325	-1.38483	0.779618	1.38483
snp5256	1	138018090	0.23045	0.0873837	0.23045
snp5257	1	138018100	0.240143	0.0913974	0.240143
snp5258	1	138021001	0.0929921	0.0334313	0.0929921
snp5263	1	138087599	-0.998868	0.497766	0.998868
snp5264	1	138087608	-0.973021	0.480772	0.973021
snp5268	1	138121873	0.155876	0.0574311	0.155876
snp5270	1	138164770	-0.78239	0.362525	0.78239
snp5271	1	138164778	-0.803877	0.375236	0.803877
snp5274	1	138164968	-0.5166	0.217932	0.5166
snp5275	1	138164977	-0.488205	0.203839	0.488205
snp5278	1	138219053	1.02083	0.512389	1.02083
snp5279	1	138219141	-0.549217	0.234438	0.549217
snp5280	1	138313389	-0.406517	0.164714	0.406517
snp5281	1	138313514	-0.598844	0.260209	0.598844
snp5283	1	138345759	-1.1974	0.636103	1.1974
snp5284	1	138346693	-0.0894178	0.0321012	0.0894178
snp5285	1	138349424	0.0250634	0.00877199	0.0250634
snp5286	1	138362932	-0.90172	0.435091	0.90172
snp5289	1	138370008	0.382453	0.153585	0.382453
snp5293	1	138429487	-0.618678	0.270731	0.618678
snp5294	1	138443914	-0.299215	0.116466	0.299215
snp5295	1	138443929	-0.274422	0.105817	0.274422
snp5296	1	138443933	-0.302403	0.117849	0.302403
snp5297	1	138443958	-0.302369	0.117834	0.302369
snp5298	1	138451081	-0.711295	0.321572	0.711295
snp5308	1	138712061	0.233185	0.0885133	0.233185
snp5313	1	138724236	-0.686431	0.307645	0.686431
snp5321	1	139054852	-0.0193696	0.00676387	0.0193696
snp5324	1	139078653	-1.31217	0.72248	1.31217
snp5329	1	139079051	-0.101615	0.0366552	0.101615
snp5332	1	139079073	0.116899	0.0424215	0.116899
snp5333	1	139079092	-0.595007	0.258188	0.595007
snp5334	1	139088760	0.637464	0.280816	0.637464
snp5335	1	139088824	0.625546	0.274405	0.625546
snp5336	1	139088860	0.580674	0.250681	0.580674
snp5339	1	139156207	0.827394	0.389325	0.827394
snp5340	1	139156226	0.802509	0.374422	0.802509
snp5347	1	139521425	1.15819	0.60768	1.15819
snp5349	1	139821741	0.394063	0.158932	0.394063
snp5351	1	139821752	-2.2627	1.62609	2.2627
snp5352	1	139821765	-1.35244	0.753907	1.35244
snp5353	1	139821766	-1.34846	0.750778	1.34846
snp5354	1	139821802	-2.01541	1.35791	2.01541
snp5355	1	139821896	-2.47897	1.88021	2.47897
snp5356	1	139821903	-1.99096	1.33268	1.99096
snp5357	1	139821949	-1.99096	1.33268	1.99096
snp5358	1	139821985	-2.03433	1.3776	2.03433
snp5359	1	139823354	-0.58152	0.251122	0.58152
snp5360	1	139823377	-0.592773	0.257013	0.592773
snp5361	1	139825305	0.566846	0.243501	0.566846
snp5363	1	139825342	0.491382	0.205403	0.491382
snp5364	1	139825383	-1.61689	0.975096	1.61689
snp5371	1	140041960	0.0663678	0.023611	0.0663678
snp5379	1	140176053	-0.447549	0.184105	0.447549
snp5380	1	140176067	-0.44314	0.181996	0.44314
snp5381	1	140176133	-0.292211	0.113439	0.292211
snp5383	1	140342895	0.658938	0.292485	0.658938
snp5385	1	140366136	0.713368	0.322742	0.713368
snp5389	1	140510484	1.46149	0.841998	1.46149
snp5393	1	140511036	1.9539	1.29488	1.9539
[truncated: 60,141 more rows]
