# Supplementary material for: Genome-wide selection signatures detection in Shanghai Holstein cattle population identified genes related to adaption, health and reproduction traits
Source: BMC Genomics. 2021 Oct 15;22:747. doi: 10.1186/s12864-021-08042-x (PMC8520274; doi:10.1186/s12864-021-08042-x)
Supplement: Supplementary file 3 — Additional file 3 [file 12864_2021_8042_MOESM3_ESM.xlsx]

## Sheet: Sheet1
Chr	Start	End	Mean |iHS| value	No.of SNP(n)	Candidate Genes
13	34000000	34500000	2.88364	1	SVIL、ZNF438
2	92500000	93000000	2.67751	18	AOX1、AOX2、AOX4、BZW1、CLK1、NIF3L1、ORC2、PPIL3、SGO2
13	40000000	40500000	2.674	9	KIZ
21	28750000	29250000	2.66457	21	SNRPA1、TARS3、TM2D3
14	30750000	31250000	2.59644	5	ARFGEF1、COPS5、CSPP1、PPP1R42、SGK3
24	20000000	20500000	2.5514	27	CELF4
21	29000000	29500000	2.53162	23	SNRPA1
2	134250000	134750000	2.37478	1	CNR2、FUCA1、IFNLR1、IL22RA1、PNRC2、SRSF10
24	19750000	20250000	2.34772	29	CELF4
5	79000000	79500000	2.28755	89	LOC515697、RBFOX2
2	92750000	93250000	2.26971	22	AOX2、AOX4、BZW1、CFLAR、CLK1、NDUFB3、NIF3L1、PPIL3、ORC2
16	39250000	39750000	2.24068	13	EXOSC10、MASP2、SRM、TARDBP
22	11000000	11500000	2.23972	9	CTDSPL、ITGA9、MIR2367、MIR26A-1、MIR26C、VILL
8	107500000	108000000	2.22439	13	ALAD、BSPRY、C8H9orf43、CDC26、HDHD3、POLE3、PRPF4、RNF183、RGS3、SLC31A1、SLC31A2
1	113500000	114000000	2.19835	23	GMPS
1	113500000	114000000	2.19835	23	SLC33A1
23	28000000	28500000	2.17949	8	MIR12033、OR12D2、UBD
1	147000000	147500000	2.14625	34	CFAP410、FAM207A、ITGB2、KRTAP10-2、KRTAP10-8、KRTAP12-2、LOC617218、LOC780781、LRRC3、PFKL、PTTG1IP、SUMO3、TSPEAR、UBE2G2
8	66500000	67000000	2.14263	9	ALG2、COL15A1、SEC61B、TGFBR1
27	1000000	1500000	2.10126	16	CLN8、MIR10169、MYOM2
19	59750000	60250000	2.06038	7	SLC39A11、SSTR2
23	19000000	19500000	2.0181	16	SUPT3H
18	10500000	11000000	2.0018	13	COX4I1、EMC8、IRF8
25	18250000	18750000	1.98631	32	GDE1、GPRC5B、IQCK、KNOP1、VPS35L
2	125250000	125750000	1.98491	26	ALPI、CHRND、CHRNG、DIS3L2、EIF4E2、LOC100125266
18	10250000	10750000	1.98179	13	FAM92B
18	34750000	35250000	1.97227	7	CDH1、CDH3、CHTF8、HAS3、UTP4
1	113250000	113750000	1.93515	13	GMPS、SLC33A1
25	18000000	18500000	1.93513	33	COQ7、GDE1、IQCK、KNOP1、VPS35L、
14	31000000	31500000	1.91193	8	ARFGEF1、CRH、CSPP1
23	14000000	14500000	1.91175	19	MOCS1
1	146750000	147250000	1.90577	35	FAM207A、ITGB2、LOC617218、PTTG1IP、SUMO3、TSPEAR、UBE2G2
6	6000000	6500000	1.89714	12	MGC134093、PDE5A
11	77000000	77500000	1.89549	10	ATAD2B、FAM228A、FAM228B、FKBP1B、KLHL29、PFN4、SF3B6、TP53I3、UBXN2A
8	107750000	108250000	1.88768	16	ALAD、BSPRY、C8H9orf43、HDHD3、POLE3、PRPF4、RGS3、RNF183
27	750000	1250000	1.87983	18	CLN8、MIR10169
29	44000000	44500000	1.8787	11	BAD、CCDC88B、ESRRA、FERMT3、FKBP2、GPR137、MACROD1、STIP1、TRPT1、VEGFB、TRMT112、RPS6KA4、PRDX5、PLCB3、NUDT22、NRXN2、MIR12023
5	114500000	115000000	1.85678	14	ADIPOR2、DCP1B
2	92250000	92750000	1.83556	5	AOX1、AOX4、KCTD18、SGO2、SPATS2L
6	6250000	6750000	1.83315	17	LOC780876、MGC134093、PDE5A
13	58000000	58500000	1.81733	25	GNAS、MIR296、MIR6123、NPEPL1
10	87500000	88000000	1.81366	12	ABCD4、ALDH6A1、ISCA2、LIN52、NPC2、LTBP2、SYNDIG1L、VRTN、VSX2
16	39500000	40000000	1.80609	16	PEX14
15	54750000	55250000	1.80432	7	UVRAG、WNT11
17	15000000	15500000	1.7967	49	GAB1、SMARCA5
16	71000000	71500000	1.79458	5	UTP25
10	59250000	59750000	1.78701	2	LYSMD2、SCG3、TMOD2
6	101500000	102000000	1.77936	10	ABRAXAS1、COPS4、COQ2、HPSE、LIN54、MIR2446、MIR2447、MRPS18C、PLAC8、PLAC8B
16	64750000	65250000	1.76979	6	HMCN1、TPR、ODR4、PDC、PRG4
10	87750000	88250000	1.76948	12	ABCD4、AREL1、FCF1、ISCA2、LTBP2、NPC2、PROX2、SYNDIG1L、VRTN
11	77250000	77750000	1.74269	21	ATAD2B、KLHL29、MIR12049
23	49750000	50250000	1.73262	15	ECI2、PRPF4B、PXDC1
4	67750000	68250000	1.73197	22	CALHM3、CRHR2、GARS1、GGCT、MIR2419、NOD1、ZNRF2
11	58000000	58500000	1.72684	22	REG3A、REG3G
3	96750000	97250000	1.72149	52	BSND、DHCR24、MROH7、TMEM61、TTC22、TTC4
1	128500000	129000000	1.71217	20	GK5、PLS1、XRN1
1	128750000	129250000	1.71217	20	ATP1B3、GK5、TFDP2、XRN1
2	124500000	125000000	1.71089	14	ARMC9、NCL、PDE6D
3	56000000	56500000	1.71014	11	LRRC8D、MIR2285K-5、ZNF326
14	3500000	4000000	1.70956	34	FAM135B
14	30500000	31000000	1.69988	1	ADHFE1、COPS5、MYBL1、SGK3、PPP1R42、VXN
6	17500000	18000000	1.68715	2	ETNPPL、OSTC
13	68250000	68750000	1.68385	33	DHX35、FAM83D、PPP1R16B
13	58250000	58750000	1.68348	28	NPEPL1、RAB22A、VAPB
22	10750000	11250000	1.68132	12	GOLGA4、ITGA9
8	61500000	62000000	1.67731	7	DNAJB5、FAM205C、FAM214B、FANCG、STOML2、VCP、UNC13B
10	91000000	91500000	1.67574	34	ADCK1、ALKBH1、SLIRP、SNW1、SPTLC2
8	61750000	62250000	1.66436	7	FAM166B、FAM214B、FANCG、MIR2285DA、RUSC2、STOML2、TESK1、VCP、UNC13B
2	44500000	45000000	1.66253	15	ARL6IP6、FMNL2
1	96000000	96500000	1.65312	8	ECT2、NCEH1
6	90250000	90750000	1.65092	9	ADAMTS3
1	58750000	59250000	1.65052	3	ATP6V1A、NAA50、SIDT1、SPICE1
12	32000000	32500000	1.65048	6	GSX1、LNX2、GTF3A、MTIF3、POLR1D、RPL21、USP12
4	67500000	68000000	1.64549	31	AQP1、CRHR2、GARS1、GGCT、GHRHR、MINDY4、INMT
