# Supplementary material for: Genome-wide selection signatures detection in Shanghai Holstein cattle population identified genes related to adaption, health and reproduction traits
Source: BMC Genomics. 2021 Oct 15;22:747. doi: 10.1186/s12864-021-08042-x (PMC8520274; doi:10.1186/s12864-021-08042-x)
Supplement: Supplementary file 4 — Additional file 4 [file 12864_2021_8042_MOESM4_ESM.xlsx]

## Sheet: Sheet1
QTL	Chr	Start	End	Mean |iHS| value
Health-related	2	92500000	93000000	2.67751
	2	134250000	134750000	2.37478
	26	2750000	3250000	2.28707
	2	92750000	93250000	2.26971
	16	39250000	39750000	2.24068
	22	11000000	11500000	2.23972
	8	107500000	108000000	2.22439
	23	28000000	28500000	2.17949
	1	147000000	147500000	2.14625
	23	19000000	19500000	2.0181
	18	10500000	11000000	2.0018
	21	63000000	63500000	1.99505
	25	18250000	18750000	1.98631
	18	10250000	10750000	1.98179
	6	78750000	79250000	1.96013
	25	18000000	18500000	1.93513
	23	14000000	14500000	1.91175
	1	146750000	147250000	1.90577
	6	78500000	79000000	1.90271
	8	107750000	108250000	1.88768
	29	44000000	44500000	1.8787
	17	40750000	41250000	1.87046
	5	114500000	115000000	1.85678
	2	92250000	92750000	1.83556
	13	58000000	58500000	1.81733
	10	87500000	88000000	1.81366
	15	54750000	55250000	1.80432
	17	15000000	15500000	1.7967
	16	71000000	71500000	1.79458
	10	59250000	59750000	1.78701
	21	7750000	8250000	1.77638
	16	64750000	65250000	1.76979
	10	87750000	88250000	1.76948
	17	14750000	15250000	1.75251
	23	49750000	50250000	1.73262
	3	96750000	97250000	1.72149
	1	128500000	129000000	1.71217
	1	128750000	129250000	1.71217
	2	124500000	125000000	1.71089
	3	56000000	56500000	1.71014
	14	3500000	4000000	1.70956
	14	49500000	50000000	1.70825
	13	58250000	58750000	1.68348
	3	14000000	14500000	1.68263
	22	10750000	11250000	1.68132
	8	61500000	62000000	1.67731
	10	91000000	91500000	1.67574
	20	52250000	52750000	1.66056
	20	52500000	53000000	1.66056
	1	96000000	96500000	1.65312
	6	90250000	90750000	1.65092
	1	58750000	59250000	1.65052
Reproduction-related	6	78000000	78500000	2.94225
	13	34000000	34500000	2.88364
	13	40000000	40500000	2.674
	21	28750000	29250000	2.66457
	14	30750000	31250000	2.59644
	2	134250000	134750000	2.37478
	26	2750000	3250000	2.28707
	16	39250000	39750000	2.24068
	1	113500000	114000000	2.19835
	23	28000000	28500000	2.17949
	1	147000000	147500000	2.14625
	8	66500000	67000000	2.14263
	27	1000000	1500000	2.10126
	6	78250000	78750000	2.08382
	19	59750000	60250000	2.06038
	14	58500000	59000000	2.02783
	23	19000000	19500000	2.0181
	21	63000000	63500000	1.99505
	18	34750000	35250000	1.97227
	8	111500000	112000000	1.96492
	14	31000000	31500000	1.91193
	23	14000000	14500000	1.91175
	11	77000000	77500000	1.89549
	27	750000	1250000	1.87983
	29	44000000	44500000	1.8787
	17	40750000	41250000	1.87046
	8	111750000	112250000	1.82374
	13	58000000	58500000	1.81733
	10	87500000	88000000	1.81366
	16	39500000	40000000	1.80609
	15	54750000	55250000	1.80432
	17	15000000	15500000	1.7967
	16	71000000	71500000	1.79458
	10	59250000	59750000	1.78701
	21	7750000	8250000	1.77638
	17	14750000	15250000	1.75251
	11	77250000	77750000	1.74269
	23	49750000	50250000	1.73262
	4	67750000	68250000	1.73197
	11	58000000	58500000	1.72684
	3	96750000	97250000	1.72149
	1	128500000	129000000	1.71217
	1	128750000	129250000	1.71217
	3	56000000	56500000	1.71014
	14	3500000	4000000	1.70956
	14	49500000	50000000	1.70825
	14	30500000	31000000	1.69988
	14	49250000	49750000	1.69127
	6	17500000	18000000	1.68715
	13	58250000	58750000	1.68348
	3	14000000	14500000	1.68263
	22	10750000	11250000	1.68132
	8	61500000	62000000	1.67731
	10	91000000	91500000	1.67574
	8	61750000	62250000	1.66436
	2	44500000	45000000	1.66253
	1	96000000	96500000	1.65312
	6	90250000	90750000	1.65092
	4	67500000	68000000	1.64549
