# Supplementary material for: Genome-wide selection signatures detection in Shanghai Holstein cattle population identified genes related to adaption, health and reproduction traits
Source: BMC Genomics. 2021 Oct 15;22:747. doi: 10.1186/s12864-021-08042-x (PMC8520274; doi:10.1186/s12864-021-08042-x)
Supplement: Supplementary file 5 — Additional file 5 [file 12864_2021_8042_MOESM5_ESM.xlsx]

## Sheet: cis-eQTLs iHS
Table S5. Common cis-eQTLs located in genes detected by iHS
Chrom.	Position	Tissue	variant	PV	Perm. PV	alt	ref	Gene Dist.
10	85616836	Lymph_node	rs43652153	1.91109e-06	2.60247e-05	C	T	-30275
10	89035394	Blood	chr10_89035394	6.1525e-05	6.82439e-05	A	G	103718
10	89035489	Blood	rs42747976	1.45782e-05	6.82439e-05	T	C	103813
10	89035891	Blood	rs42747977	2.07148e-05	6.82439e-05	T	C	104215
8	102770389	Blood	rs133329246	5.46e-09	9.81374e-05	A	G	118098
8	102753965	Blood	rs135983838	2.06544e-06	9.81374e-05	G	A	101674
8	102770377	Blood	rs43569031	3.10268e-06	9.81374e-05	T	G	118086
2	89109829	Adipose	rs110556489	2.73e-07	1.59562e-05	G	A	7615
2	89109829	Jejunum	rs110556489	8.08e-07	1.2751e-05	G	A	7615
2	89109829	Milk_cell	rs110556489	1.09e-07	7.05877e-06	G	A	7615
2	89109829	Muscle	rs110556489	3.03e-19	4.01142e-05	G	A	7615
2	89109829	Oviduct	rs110556489	7.12891e-06	1.89869e-05	G	A	7615
2	89049759	Rumen	rs109596899	6.29e-07	2.48895e-05	G	A	-52455
2	89109829	Rumen	rs110556489	1.95e-17	2.48895e-05	G	A	7615
2	89056011	Rumen	rs109825828	1.83e-09	2.48895e-05	C	A	-46203
2	89109829	Testis	rs110556489	4.67e-08	3.54069e-06	G	A	7615
2	89056011	Testis	rs109825828	1.70483e-06	3.54069e-06	C	A	-46203
2	89109829	Uterus	rs110556489	1.97e-10	3.48883e-05	G	A	7615
10	85762703	Muscle	rs207807464	1.69863e-05	3.58976e-05	C	G	-225718
10	85764432	Muscle	rs208076794	1.43572e-05	3.58976e-05	G	A	-223989
10	85777593	Muscle	rs210968294	2.32171e-05	3.58976e-05	A	G	-210828
10	85777598	Muscle	rs208317805	3.29542e-05	3.58976e-05	C	T	-210823
14	31372430	Blood	rs109635408	2.50826e-05	0.000137278	G	A	-84113
14	31372430	Liver	rs109635408	5.05329e-05	7.70382e-05	G	A	-84113
14	31309972	Lymph_node	chr14_31309972	2.51646e-06	4.47805e-05	G	A	-146571
14	31331699	Lymph_node	rs135269710	1.0316e-05	4.47805e-05	T	C	-124844
14	31142406	Lymph_node	rs133751139	1.82244e-06	4.47805e-05	G	A	-314137
14	31309972	Muscle	chr14_31309972	2.1e-10	7.06065e-05	G	A	-146571
14	31331699	Muscle	rs135269710	1.42e-07	7.06065e-05	T	C	-124844
14	31372430	Muscle	rs109635408	1.58e-08	7.06065e-05	G	A	-84113
14	31386676	Muscle	rs110436241	5.77e-09	7.06065e-05	C	A	-69867
14	31142406	Muscle	rs133751139	4.22999e-06	7.06065e-05	G	A	-314137
14	31309972	Uterus	chr14_31309972	1.27354e-06	4.33657e-05	G	A	-146571
14	31331699	Uterus	rs135269710	1.07e-07	4.33657e-05	T	C	-124844
14	31372430	Uterus	rs109635408	2.56176e-06	4.33657e-05	G	A	-84113
11	75445766	Blood	rs41615351	5.94928e-05	0.00011833	G	A	353792
3	91341859	Uterus	rs209992861	5.29e-11	2.48805e-05	G	A	17639
3	91290578	Uterus	rs209045856	2.08e-15	2.48805e-05	G	A	-33642
3	91290617	Uterus	rs211073661	1.37e-15	2.48805e-05	C	T	-33603
3	91290824	Uterus	rs385893585	8.6e-14	2.48805e-05	T	C	-33396
3	91290825	Uterus	rs380467710	1.17e-13	2.48805e-05	G	A	-33395
3	91290828	Uterus	rs207908865	5.43e-15	2.48805e-05	C	T	-33392
3	91290846	Uterus	rs209472089	2.68e-14	2.48805e-05	C	G	-33374
3	91290848	Uterus	rs211247288	2.68e-14	2.48805e-05	G	A	-33372
3	91290874	Uterus	rs377975799	5.53e-15	2.48805e-05	T	C	-33346
3	91293955	Uterus	rs208342310	3.72e-12	2.48805e-05	G	A	-30265
3	91293990	Uterus	rs210799198	1.24e-14	2.48805e-05	C	T	-30230
3	91294151	Uterus	rs209123989	2.04e-15	2.48805e-05	T	C	-30069
3	91294156	Uterus	rs210261633	2.05e-15	2.48805e-05	G	A	-30064
3	91294177	Uterus	rs207775664	2.86e-15	2.48805e-05	G	A	-30043
3	91294199	Uterus	rs210597999	4.38e-15	2.48805e-05	A	T	-30021
3	91303706	Uterus	rs208344431	1.33e-17	2.48805e-05	A	G	-20514
3	91303806	Uterus	rs207699301	3.2e-20	2.48805e-05	G	A	-20414
3	91309274	Uterus	rs211410852	4.9e-20	2.48805e-05	C	T	-14946
3	91322142	Uterus	rs211259879	8.92e-15	2.48805e-05	G	A	-2078
3	91322180	Uterus	rs208057938	1.39e-19	2.48805e-05	T	C	-2040
3	91335985	Uterus	rs209106382	1.4e-17	2.48805e-05	G	A	11765
3	91329433	Uterus	rs209396814	1.72e-14	2.48805e-05	T	C	5213
3	91332227	Uterus	rs209704059	6.68e-16	2.48805e-05	A	G	8007
3	91332832	Uterus	rs210263386	1.83e-19	2.48805e-05	T	C	8612
3	91335803	Uterus	rs207666393	1.62e-16	2.48805e-05	T	C	11583
3	91337508	Uterus	rs209690741	1.32e-14	2.48805e-05	A	G	13288
3	91337533	Uterus	rs210720150	5.9e-15	2.48805e-05	C	G	13313
3	91341882	Uterus	rs379846922	4.48e-11	2.48805e-05	A	G	17662
3	91341883	Uterus	rs381939925	4.48e-11	2.48805e-05	A	C	17663
8	102646172	Blood	rs43570730	3.45e-07	8.93442e-05	C	T	41010
8	102638969	Hypothalamus	rs43571045	5.73669e-06	6.97041e-06	G	A	33807
8	102638954	Lymph_node	rs43571046	6.12111e-06	4.10116e-05	T	C	33792
8	102646172	Lymph_node	rs43570730	1.84673e-06	4.10116e-05	C	T	41010
8	102628386	Lymph_node	rs134991211	2.67e-07	4.10116e-05	G	A	23224
8	102638954	Adipose	rs43571046	3.93425e-06	8.80766e-06	T	C	-20567
8	102638969	Adipose	rs43571045	6.43e-07	8.80766e-06	G	A	-20552
8	102646172	Adipose	rs43570730	6.52e-09	8.80766e-06	C	T	-13349
8	102661736	Adipose	rs43570679	2.15429e-06	8.80766e-06	C	A	2215
8	102661736	Blood	rs43570679	7.23e-11	8.94004e-05	C	A	2215
8	102638954	Liver	rs43571046	7.37e-13	4.08992e-05	T	C	-20567
8	102638969	Liver	rs43571045	1.37e-12	4.08992e-05	G	A	-20552
8	102646172	Liver	rs43570730	4.51e-10	4.08992e-05	C	T	-13349
8	102661736	Liver	rs43570679	9.74e-09	4.08992e-05	C	A	2215
8	102628386	Liver	rs134991211	5.62e-08	4.08992e-05	G	A	-31135
8	102638954	Pituitary	rs43571046	4.51e-08	6.6752e-06	T	C	-20567
8	102638969	Pituitary	rs43571045	9.96e-09	6.6752e-06	G	A	-20552
8	102661736	Pituitary	rs43570679	1.47e-09	6.6752e-06	C	A	2215
8	102628386	Pituitary	rs134991211	1.71461e-06	6.6752e-06	G	A	-31135
8	102628386	Rumen	rs134991211	4.13225e-06	1.80029e-05	G	A	-31135
8	102638954	Uterus	rs43571046	1.83e-07	2.88076e-05	T	C	-20567
8	102638969	Uterus	rs43571045	1.97108e-05	2.88076e-05	G	A	-20552
8	102646172	Uterus	rs43570730	1.75e-07	2.88076e-05	C	T	-13349
8	102661736	Uterus	rs43570679	5.74406e-06	2.88076e-05	C	A	2215
8	102628386	Uterus	rs134991211	3.30316e-06	2.88076e-05	G	A	-31135
29	42709812	Macrophage	rs110053076	5.75515e-06	5.91151e-05	G	A	79055
29	42684470	Macrophage	rs29024708	9.38e-08	5.91151e-05	T	C	53713
29	42696712	Macrophage	chr29_42696712	3.56886e-06	5.91151e-05	C	T	65955
1	144343949	Liver	rs110887046	2.95145e-06	3.47354e-05	A	G	-8263
1	144343949	Lymph_node	rs110887046	1.34237e-05	2.45731e-05	A	G	-8263
1	144343949	Muscle	rs110887046	2.35252e-05	3.09332e-05	A	G	-8263
1	144336536	Muscle	rs137579297	1.8484e-06	3.09332e-05	G	A	-15676
2	89049759	Muscle	rs109596899	5.68e-07	4.18745e-05	G	A	-654087
2	89109829	Muscle	rs110556489	2.57679e-05	4.18745e-05	G	A	-594017
2	89268081	Muscle	rs135587223	8.103e-06	4.18745e-05	C	T	-435765
2	89566229	Muscle	rs109194103	1.45876e-05	4.18745e-05	A	G	-137617
2	89567803	Muscle	rs110408090	3.45718e-05	4.18745e-05	T	C	-136043
2	120204693	Mammary	rs211163891	2.58283e-06	3.61774e-05	G	C	37846
6	98112629	Blood	rs520325038	6.32e-09	7.56898e-05	T	C	47550
6	98112631	Blood	rs461822194	6.32e-09	7.56898e-05	G	T	47552
6	98112672	Blood	rs523971490	1.05e-08	7.56898e-05	T	C	47593
6	98112629	Liver	rs520325038	2.4e-12	4.24973e-05	T	C	47550
6	98112631	Liver	rs461822194	1.02e-12	4.24973e-05	G	T	47552
6	98112672	Liver	rs523971490	1.06e-12	4.24973e-05	T	C	47593
6	98121017	Liver	rs134018678	2.25e-12	4.24973e-05	T	G	55938
6	98213052	Liver	rs110756358	7.4e-07	4.24973e-05	G	C	147973
6	98121017	Lung	rs134018678	1.35456e-05	2.20592e-05	T	G	55938
6	98112629	Lymph_node	rs520325038	1.35473e-06	2.9326e-05	T	C	47550
6	98112631	Lymph_node	rs461822194	6.27651e-06	2.9326e-05	G	T	47552
6	98112672	Lymph_node	rs523971490	6.27651e-06	2.9326e-05	T	C	47593
6	98112629	Muscle	rs520325038	3.38e-08	3.71633e-05	T	C	47550
6	98112631	Muscle	rs461822194	3.38e-08	3.71633e-05	G	T	47552
6	98112672	Muscle	rs523971490	3.02e-08	3.71633e-05	T	C	47593
6	98121017	Muscle	rs134018678	2.11e-11	3.71633e-05	T	G	55938
6	98213052	Muscle	rs110756358	3.89e-08	3.71633e-05	G	C	147973
25	17317945	Muscle	chr25_17317945	3.43641e-05	3.88517e-05	G	C	401466
4	65589338	Liver	rs133380102	7.55e-14	4.33712e-05	G	A	-58659
4	65598310	Liver	rs135616576	1.8e-18	4.33712e-05	G	A	-49687
4	65609720	Liver	rs136985583	6.35469e-06	4.33712e-05	G	A	-38277
4	65609762	Liver	rs132897353	5.82754e-06	4.33712e-05	G	T	-38235
4	65617091	Liver	rs133859525	6.81e-08	4.33712e-05	G	A	-30906
4	65617101	Liver	rs137454132	6.15e-08	4.33712e-05	C	T	-30896
4	65657892	Liver	rs137017191	8.4e-12	4.33712e-05	T	C	9895
4	65660690	Liver	rs110605047	5.79e-17	4.33712e-05	T	G	12693
4	65662512	Liver	rs133446195	7.79e-15	4.33712e-05	G	A	14515
4	65665184	Liver	rs135527290	1.95e-18	4.33712e-05	G	A	17187
4	65666683	Liver	rs134983813	4.1e-12	4.33712e-05	C	T	18686
4	65668047	Liver	rs137064652	1.22e-15	4.33712e-05	C	T	20050
4	65669688	Liver	rs110558949	9.35e-15	4.33712e-05	C	T	21691
4	65674665	Liver	rs134452641	1.82e-15	4.33712e-05	A	G	26668
4	65674677	Liver	rs136273309	9.54e-16	4.33712e-05	C	G	26680
4	65598310	Lung	rs135616576	1.11158e-05	2.45386e-05	G	A	-49687
4	65660690	Lung	rs110605047	1.573e-06	2.45386e-05	T	G	12693
4	65662512	Lung	rs133446195	7.12464e-06	2.45386e-05	G	A	14515
4	65665184	Lung	rs135527290	5.51e-07	2.45386e-05	G	A	17187
4	65666683	Lung	rs134983813	7.31693e-06	2.45386e-05	C	T	18686
4	65668047	Lung	rs137064652	9.44696e-06	2.45386e-05	C	T	20050
4	65669688	Lung	rs110558949	3.4146e-06	2.45386e-05	C	T	21691
4	65674665	Lung	rs134452641	2.47222e-06	2.45386e-05	A	G	26668
4	65674677	Lung	rs136273309	2.37097e-06	2.45386e-05	C	G	26680
4	65666683	Pituitary	rs134983813	3.08077e-06	7.95515e-06	C	T	18686
4	65668047	Pituitary	rs137064652	4.56707e-06	7.95515e-06	C	T	20050
4	65674677	Pituitary	rs136273309	7.3779e-06	7.95515e-06	C	G	26680
14	31309972	Blood	chr14_31309972	1.5564e-05	0.000136066	G	A	94435
14	31331699	Blood	rs135269710	1.55582e-06	0.000136066	T	C	116162
14	31142406	Blood	rs133751139	3.4176e-05	0.000136066	G	A	-73131
14	31372430	Lymph_node	rs109635408	9.98252e-06	3.73269e-05	G	A	156893
14	31386676	Lymph_node	rs110436241	1.22404e-06	3.73269e-05	C	A	171139
14	31386676	Macrophage	rs110436241	5.95129e-05	0.000109526	C	A	171139
8	59371816	Muscle	rs137433814	4.28841e-05	7.11235e-05	G	C	189622
29	42593285	Blood	rs110027805	3.57694e-05	8.43383e-05	G	A	48655
22	11307999	Monocytes	rs110523552	5.99e-08	3.04957e-05	C	G	531803
25	17304197	Embryo	rs136629975	1.90397e-05	2.36221e-05	G	T	-194594
18	36116592	Blood	rs109468275	1.42e-10	0.000122964	C	T	-191145
8	102638954	Blood	rs43571046	3.16e-09	9.88993e-05	T	C	4641
8	102638969	Blood	rs43571045	1.01e-09	9.88993e-05	G	A	4656
8	102646172	Blood	rs43570730	4.4e-12	9.88993e-05	C	T	11859
8	102628386	Blood	rs134991211	2.31e-09	9.88993e-05	G	A	-5927
8	102770389	Blood	rs133329246	3.78021e-05	9.88993e-05	A	G	136076
8	102595539	Intramuscular_fat	rs208388349	4.38556e-06	1.2428e-05	T	C	-38774
8	102595590	Intramuscular_fat	rs133616218	2.22967e-06	1.2428e-05	A	G	-38723
8	102646172	Intramuscular_fat	rs43570730	1.54e-15	1.2428e-05	C	T	11859
8	102628386	Intramuscular_fat	rs134991211	1e-19	1.2428e-05	G	A	-5927
8	102646172	Muscle	rs43570730	5.93e-18	3.13013e-05	C	T	11859
8	102628386	Muscle	rs134991211	2.27e-23	3.13013e-05	G	A	-5927
8	102638954	Uterus	rs43571046	2.96533e-06	2.37071e-05	T	C	4641
8	102638969	Uterus	rs43571045	8.75177e-06	2.37071e-05	G	A	4656
8	102646172	Uterus	rs43570730	3.69e-07	2.37071e-05	C	T	11859
8	102628386	Uterus	rs134991211	1.2e-07	2.37071e-05	G	A	-5927
6	98121017	Blood	rs134018678	1.81e-10	7.5249e-05	T	G	2361
6	98121017	Mammary	rs134018678	1.43728e-06	4.33069e-05	T	G	2361
4	65589338	Liver	rs133380102	4.61e-20	5.16284e-05	G	A	-14569
4	65598310	Liver	rs135616576	8.64e-20	5.16284e-05	G	A	-5597
4	65609720	Liver	rs136985583	2.08e-14	5.16284e-05	G	A	5813
4	65609762	Liver	rs132897353	1.8e-15	5.16284e-05	G	T	5855
4	65617091	Liver	rs133859525	2.21e-13	5.16284e-05	G	A	13184
4	65617101	Liver	rs137454132	2.52e-13	5.16284e-05	C	T	13194
4	65657892	Liver	rs137017191	3.12e-09	5.16284e-05	T	C	53985
4	65660690	Liver	rs110605047	4.94e-17	5.16284e-05	T	G	56783
4	65662512	Liver	rs133446195	2.55e-10	5.16284e-05	G	A	58605
4	65665184	Liver	rs135527290	7.67e-14	5.16284e-05	G	A	61277
4	65666683	Liver	rs134983813	8.03e-10	5.16284e-05	C	T	62776
4	65668047	Liver	rs137064652	8.07e-12	5.16284e-05	C	T	64140
4	65669688	Liver	rs110558949	8.81e-11	5.16284e-05	C	T	65781
4	65674665	Liver	rs134452641	8.53e-12	5.16284e-05	A	G	70758
4	65674677	Liver	rs136273309	2.6e-12	5.16284e-05	C	G	70770
10	85764432	Lung	rs208076794	1.23511e-05	3.88042e-05	G	A	-19541
10	85777593	Muscle	rs210968294	2.35737e-05	3.53807e-05	A	G	-6380
2	89049759	Adipose	rs109596899	1.54803e-05	1.559e-05	G	A	-6645
2	89109829	Adipose	rs110556489	2.16e-07	1.559e-05	G	A	53425
2	89049759	Blood	rs109596899	7.08e-12	0.000102961	G	A	-6645
2	89109829	Blood	rs110556489	1.28e-11	0.000102961	G	A	53425
2	89052577	Blood	rs109606071	3.59e-13	0.000102961	C	T	-3827
2	89056011	Blood	rs109825828	9.28e-13	0.000102961	C	A	-393
2	89052577	Liver	rs109606071	1.06141e-05	5.33969e-05	C	T	-3827
2	89049759	Lymph_node	rs109596899	1.92146e-05	3.62089e-05	G	A	-6645
2	89109829	Lymph_node	rs110556489	1.34951e-06	3.62089e-05	G	A	53425
2	89052577	Lymph_node	rs109606071	2.19e-09	3.62089e-05	C	T	-3827
2	89056011	Lymph_node	rs109825828	3.24927e-05	3.62089e-05	C	A	-393
2	89049759	Muscle	rs109596899	3.95e-09	4.83486e-05	G	A	-6645
2	89109829	Muscle	rs110556489	3.62875e-06	4.83486e-05	G	A	53425
2	89052577	Muscle	rs109606071	1.35005e-06	4.83486e-05	C	T	-3827
2	89056011	Muscle	rs109825828	2.07e-07	4.83486e-05	C	A	-393
2	89109829	Uterus	rs110556489	7.16445e-06	3.11494e-05	G	A	53425
25	17276611	Liver	rs110499285	1.46937e-06	3.40094e-05	G	C	-37719
25	17304197	Liver	rs136629975	2.41e-09	3.40094e-05	G	T	-10133
25	17300046	Liver	rs379592563	1.35e-11	3.40094e-05	T	C	-14284
25	17300064	Liver	rs382240596	3.99e-10	3.40094e-05	C	A	-14266
25	17299748	Liver	rs383829900	5.1e-10	3.40094e-05	G	A	-14582
25	17303359	Liver	rs380228054	1.2e-11	3.40094e-05	C	A	-10971
25	17303394	Liver	rs381943748	6.97e-12	3.40094e-05	G	C	-10936
25	17306638	Liver	rs109752413	8.07e-11	3.40094e-05	A	G	-7692
25	17309772	Liver	rs134224667	1.24e-09	3.40094e-05	A	G	-4558
25	17317945	Liver	chr25_17317945	1.58e-10	3.40094e-05	G	C	3615
25	17306599	Liver	rs110127339	5.35e-10	3.40094e-05	T	C	-7731
25	17309893	Liver	rs109111270	1.25e-11	3.40094e-05	G	T	-4437
25	17315300	Liver	chr25_17315300	5.3e-11	3.40094e-05	G	C	970
25	17315319	Liver	chr25_17315319	3.97e-11	3.40094e-05	G	C	989
25	17315330	Liver	chr25_17315330	4.64e-11	3.40094e-05	A	G	1000
25	17277920	Liver	rs110738020	6.67e-09	3.40094e-05	G	A	-36410
25	17299954	Liver	rs382550521	1.22e-08	3.40094e-05	C	A	-14376
25	17304246	Liver	rs378883330	1.66e-09	3.40094e-05	A	G	-10084
25	17308928	Liver	rs386039729	1.22e-09	3.40094e-05	T	C	-5402
25	17309811	Liver	rs109413686	1e-10	3.40094e-05	T	C	-4519
25	17276611	Mammary	rs110499285	1.29111e-05	2.7875e-05	G	C	-37719
25	17304197	Mammary	rs136629975	3.59959e-06	2.7875e-05	G	T	-10133
25	17300046	Mammary	rs379592563	2.98213e-06	2.7875e-05	T	C	-14284
25	17300064	Mammary	rs382240596	1.3283e-05	2.7875e-05	C	A	-14266
25	17303359	Mammary	rs380228054	2.68816e-06	2.7875e-05	C	A	-10971
25	17303394	Mammary	rs381943748	9.67e-07	2.7875e-05	G	C	-10936
25	17306638	Mammary	rs109752413	1.1637e-05	2.7875e-05	A	G	-7692
25	17309772	Mammary	rs134224667	4.58905e-06	2.7875e-05	A	G	-4558
25	17309893	Mammary	rs109111270	1.92049e-06	2.7875e-05	G	T	-4437
25	17315300	Mammary	chr25_17315300	1.32543e-05	2.7875e-05	G	C	970
25	17315319	Mammary	chr25_17315319	1.32387e-05	2.7875e-05	G	C	989
25	17315330	Mammary	chr25_17315330	1.30347e-05	2.7875e-05	A	G	1000
25	17299954	Mammary	rs382550521	3.45164e-06	2.7875e-05	C	A	-14376
25	17308928	Mammary	rs386039729	1.98525e-06	2.7875e-05	T	C	-5402
25	17309811	Mammary	rs109413686	2.57084e-05	2.7875e-05	T	C	-4519
25	17276611	Uterus	rs110499285	3.97e-08	2.08827e-05	G	C	-37719
25	17304197	Uterus	rs136629975	3.73e-10	2.08827e-05	G	T	-10133
25	17300046	Uterus	rs379592563	1.16e-10	2.08827e-05	T	C	-14284
25	17300064	Uterus	rs382240596	1.41e-10	2.08827e-05	C	A	-14266
25	17299748	Uterus	rs383829900	1.95e-10	2.08827e-05	G	A	-14582
25	17303359	Uterus	rs380228054	3.27e-10	2.08827e-05	C	A	-10971
25	17303394	Uterus	rs381943748	2.7e-10	2.08827e-05	G	C	-10936
25	17306638	Uterus	rs109752413	1.48e-10	2.08827e-05	A	G	-7692
25	17309772	Uterus	rs134224667	7.48e-09	2.08827e-05	A	G	-4558
25	17317945	Uterus	chr25_17317945	2.45e-08	2.08827e-05	G	C	3615
25	17306599	Uterus	rs110127339	2.79e-09	2.08827e-05	T	C	-7731
25	17309893	Uterus	rs109111270	1.73e-10	2.08827e-05	G	T	-4437
25	17315300	Uterus	chr25_17315300	8.6e-09	2.08827e-05	G	C	970
25	17315319	Uterus	chr25_17315319	1.09e-08	2.08827e-05	G	C	989
25	17315330	Uterus	chr25_17315330	1.17e-08	2.08827e-05	A	G	1000
25	17299954	Uterus	rs382550521	9.44e-10	2.08827e-05	C	A	-14376
25	17304246	Uterus	rs378883330	8.65e-10	2.08827e-05	A	G	-10084
25	17308928	Uterus	rs386039729	4.64e-08	2.08827e-05	T	C	-5402
25	17309811	Uterus	rs109413686	5.02e-09	2.08827e-05	T	C	-4519
12	32300827	Mammary	rs135262839	1.0359e-05	3.68881e-05	G	A	-22090
4	65589338	Liver	rs133380102	8.27e-07	4.42607e-05	G	A	3391
4	65598310	Uterus	rs135616576	3.04943e-05	3.52254e-05	G	A	12363
23	13875816	Blood	rs109773142	1.4e-08	0.000105552	G	A	-13287
23	13950755	Blood	rs136296263	6.61e-07	0.000105552	C	T	61652
23	13952103	Blood	rs135929190	1.38439e-06	0.000105552	T	G	63000
23	13814222	Hypothalamus	rs210998514	1.45e-09	5.64719e-06	C	G	-74881
23	13814222	Liver	rs210998514	2.94e-09	5.63319e-05	C	G	-74881
23	13814222	Lung	rs210998514	2.2221e-05	2.85388e-05	C	G	-74881
23	13814222	Lymph_node	rs210998514	9.25e-08	2.98448e-05	C	G	-74881
23	13875816	Muscle	rs109773142	1.82412e-05	5.17227e-05	G	A	-13287
10	85707329	Blood	rs42810969	4.14539e-05	0.000100597	C	G	-76465
10	85764432	Embryo	rs208076794	2.90331e-06	1.82867e-05	G	A	-19362
10	85762703	Rumen	rs207807464	2.3364e-05	2.66501e-05	C	G	-21091
10	85762703	Uterus	rs207807464	2.76823e-06	2.65158e-05	C	G	-21091
2	119281360	Lung	rs482739957	3.8e-07	3.27832e-05	G	A	-217415
16	42980471	Intramuscular_fat	rs211636935	4.19956e-05	5.84186e-05	C	T	-130109
14	31309972	Lung	chr14_31309972	3.14748e-05	3.55763e-05	G	A	129660
14	31309972	Uterus	chr14_31309972	3.79065e-05	4.97584e-05	G	A	129660
14	31331699	Uterus	rs135269710	3.32288e-05	4.97584e-05	T	C	151387
1	144814414	Monocytes	rs437040821	6.46e-07	2.15146e-05	G	C	83839
1	144814336	Monocytes	rs465035461	5.85e-07	2.15146e-05	T	C	83761
1	144812582	Monocytes	rs211561178	2.11165e-05	2.15146e-05	C	T	82007
1	144812593	Monocytes	rs210733323	2.11165e-05	2.15146e-05	T	C	82018
1	144814425	Monocytes	rs457047209	5.85e-07	2.15146e-05	T	C	83850
8	64057654	Blood	rs43564208	1.8036e-05	0.000100851	A	G	-202721
2	89049759	Liver	rs109596899	2.59031e-05	6.54542e-05	G	A	-20787
2	89109829	Liver	rs110556489	4.2e-10	6.54542e-05	G	A	39283
2	89052577	Liver	rs109606071	6.85858e-06	6.54542e-05	C	T	-17969
2	89056011	Liver	rs109825828	7.28e-07	6.54542e-05	C	A	-14535
2	89268081	Liver	rs135587223	4.27e-10	6.54542e-05	C	T	197535
2	89350690	Salivary_gland	rs110381193	1.00739e-05	1.35479e-05	C	T	280144
21	29138980	Adipose	rs43019791	4.35125e-06	1.41679e-05	C	T	-14390
21	29139273	Adipose	rs137421280	5.18e-09	1.41679e-05	A	G	-14097
21	29144989	Adipose	rs43019772	2.01e-09	1.41679e-05	T	C	-8381
21	29145154	Adipose	rs136013347	8.18e-11	1.41679e-05	C	A	-8216
21	29145155	Adipose	rs109532571	8.18e-11	1.41679e-05	A	C	-8215
21	29168065	Adipose	rs43124401	2.34e-08	1.41679e-05	C	T	14695
21	29168244	Adipose	rs43124402	5.91e-09	1.41679e-05	A	G	14874
21	29168065	Blood	rs43124401	1.43542e-05	0.00011186	C	T	14695
21	29168244	Blood	rs43124402	8.59081e-05	0.00011186	A	G	14874
21	29139273	Liver	rs137421280	5.25193e-06	6.59651e-05	A	G	-14097
21	29144989	Liver	rs43019772	2.54e-08	6.59651e-05	T	C	-8381
21	29145154	Liver	rs136013347	4.96e-07	6.59651e-05	C	A	-8216
21	29145155	Liver	rs109532571	1.20011e-06	6.59651e-05	A	C	-8215
21	29168065	Liver	rs43124401	4.85403e-05	6.59651e-05	C	T	14695
21	29183917	Liver	rs42673486	2.28815e-05	6.59651e-05	A	G	30547
21	29144989	Mammary	rs43019772	3.39413e-05	3.95765e-05	T	C	-8381
21	29138980	Muscle	rs43019791	1.42561e-05	8.49842e-05	C	T	-14390
21	29145154	Muscle	rs136013347	7.95428e-05	8.49842e-05	C	A	-8216
21	29139273	Pituitary	rs137421280	2.72e-07	1.04908e-05	A	G	-14097
21	29144989	Pituitary	rs43019772	2.16796e-06	1.04908e-05	T	C	-8381
21	29145154	Pituitary	rs136013347	4.26886e-06	1.04908e-05	C	A	-8216
21	29145155	Pituitary	rs109532571	4.26886e-06	1.04908e-05	A	C	-8215
21	29144989	Uterus	rs43019772	9.51163e-06	5.00369e-05	T	C	-8381
21	29145154	Uterus	rs136013347	4.29e-07	5.00369e-05	C	A	-8216
21	29145155	Uterus	rs109532571	2.49e-07	5.00369e-05	A	C	-8215
21	29168065	Uterus	rs43124401	9.88e-07	5.00369e-05	C	T	14695
21	29168244	Uterus	rs43124402	2.70164e-06	5.00369e-05	A	G	14874
21	29183917	Uterus	rs42673486	1.16547e-06	5.00369e-05	A	G	30547
21	29186870	Uterus	rs42673508	1.45205e-06	5.00369e-05	G	T	33500
21	29206974	Uterus	rs42674424	3.9501e-05	5.00369e-05	T	C	53604
21	29223715	Uterus	rs42675077	3.03812e-06	5.00369e-05	G	A	70345
21	29229492	Uterus	rs210997390	7.06e-08	5.00369e-05	A	G	76122
10	89098379	Macrophage	rs137560345	4.25085e-05	7.53783e-05	A	G	209526
2	89109829	Blood	rs110556489	2.94e-07	0.000120877	G	A	276974
10	85762703	Adipose	rs207807464	4.82274e-06	1.3938e-05	C	G	-6149
10	85762703	Blood	rs207807464	2.36106e-05	9.22866e-05	C	G	-6149
10	85616836	Blood	rs43652153	4.01934e-05	9.22866e-05	C	T	-152016
10	85777593	Blood	rs210968294	2.94799e-05	9.22866e-05	A	G	8741
10	85777598	Blood	rs208317805	6.78521e-06	9.22866e-05	C	T	8746
21	28765662	Lung	rs109433428	9.75749e-06	2.30395e-05	G	C	6287
21	28765662	Uterus	rs109433428	5.73e-11	3.72524e-05	G	C	6287
3	91190179	Blood	rs110669741	4.91777e-05	6.74908e-05	A	G	-374590
3	91551424	Muscle	rs135995044	2.16404e-06	4.32272e-05	G	A	-13345
16	73400466	Liver	rs109063001	2.58083e-05	3.40768e-05	A	G	-73792
16	73466187	Liver	rs135869361	1.37512e-05	3.40768e-05	G	A	-8071
16	73466391	Liver	rs134332820	2.95948e-05	3.40768e-05	G	A	-7867
16	73466401	Liver	rs137596507	9.86755e-06	3.40768e-05	C	T	-7857
16	73468678	Liver	rs110569350	2.13477e-05	3.40768e-05	G	A	-5580
16	73400466	Lung	rs109063001	9.92221e-06	1.85834e-05	A	G	-73792
16	73466187	Lung	rs135869361	1.49973e-05	1.85834e-05	G	A	-8071
16	73466401	Lung	rs137596507	8.33969e-06	1.85834e-05	C	T	-7857
16	73466401	Uterus	rs137596507	6.72e-07	2.46498e-05	C	T	-7857
14	31309972	Blood	chr14_31309972	2.37e-11	0.000134995	G	A	561300
14	31331699	Blood	rs135269710	1.31e-08	0.000134995	T	C	583027
14	31372430	Blood	rs109635408	1.39485e-05	0.000134995	G	A	623758
14	31386676	Blood	rs110436241	0.000132404	0.000134995	C	A	638004
14	31309972	Mammary	chr14_31309972	3.04337e-05	4.65852e-05	G	A	561300

## Sheet: trans-eQTLs iHS
Table S6. Common trans-eQTLs located in genes detected by iHS
Chrom.	Position	Tissue	variant	PV	Slope	FDR GW	FDR Mat. eQTL	alt	ref
1	144812739	Blood	rs455488735	8.51e-11	6.59644	1.60337e-05	1.54618e-05	A	G
3	13271767	Mammary	rs110935632	1.04365e-06	5.08326	0.0459036	0.0442628	T	G
6	87476540	Blood	rs110055020	2.13391e-06	-4.78183	0.0100695	0.00971035	G	A
13	67818232	Blood	rs133870074	2.42e-08	5.64633	0.000745798	0.000719198	G	A
6	87476540	Blood	rs110055020	5.07e-09	5.92185	0.000273098	0.000263357	G	A
13	67819044	Blood	rs133422378	5.42277e-06	-4.58451	0.0163071	0.0157254	C	T
16	42980471	Blood	rs211636935	6.55785e-06	4.54339	0.0179403	0.0173005	C	T
2	119982505	Embryo	rs135737652	1.71911e-06	4.89691	0.0344275	0.0331981	G	A
29	42696712	Blood	chr29_42696712	5.87e-07	-5.04375	0.00499324	0.00481514	C	T
11	75445766	Blood	rs41615351	1.781e-06	-4.81927	0.0091504	0.00882403	G	A
5	74287991	Muscle	rs207860422	3.14609e-06	-4.70051	0.0448655	0.0432645	A	G
5	74289365	Muscle	rs208059826	1.37e-07	-5.32617	0.0100016	0.00964471	G	C
5	74291082	Muscle	rs458701030	2.1464e-06	-4.78056	0.0380486	0.0366908	T	C
23	50059903	Embryo	rs42034100	8.69e-07	-5.04179	0.0254622	0.0245529	T	G
1	144876624	Mammary	rs110028525	9.54e-07	5.10303	0.0441978	0.042618	A	C
6	87476540	Liver	rs110055020	5.58e-08	5.50754	0.0135701	0.0130834	G	A
2	89052577	Blood	rs109606071	9.73e-07	-4.94272	0.00660089	0.00636546	C	T
13	40539362	Blood	rs211047585	9.96984e-06	4.45162	0.022078	0.0212906	C	T
13	67818232	Blood	rs133870074	1.66982e-06	4.83256	0.00884186	0.0085265	G	A
13	67830956	Blood	chr13_67830956	4.01948e-06	4.64865	0.014001	0.0135016	A	G
6	87476540	Blood	rs110055020	4.38e-08	5.53807	0.00108225	0.00104365	G	A
5	74288017	Blood	rs209439448	9.61831e-06	4.45955	0.0216917	0.020918	T	A
3	13193996	Mammary	rs133345353	2.25e-07	5.41564	0.0231343	0.0223073	G	A
29	42593285	Blood	rs110027805	6.95877e-06	-4.53049	0.0184812	0.017822	G	A
8	102932181	Blood	rs209930910	3.04297e-06	4.70759	0.012127	0.0116945	G	A
3	13379829	Embryo	rs379780426	3.952e-06	-4.71545	0.0491591	0.0474036	A	C
3	13379830	Embryo	rs432360595	3.952e-06	-4.71545	0.0491591	0.0474036	G	A

## Sheet: cis-eQTLs ROH
Table S7. Common cis-eQTLs located in genes detected by ROH
Chrom.	Position	Tissue	variant	PV	Perm. PV	alt	ref	Gene Dist.
2	131079012	Blood	rs42391178	1.7e-14	9.01824e-05	T	C	-166088
2	131082112	Blood	rs380555946	1.16e-19	9.01824e-05	A	G	-162988
2	131082157	Blood	rs385834556	3.56e-20	9.01824e-05	T	C	-162943
2	131103176	Blood	rs379795498	2.11e-14	9.01824e-05	C	T	-141924
2	131163309	Blood	rs378778836	6.28e-20	9.01824e-05	T	G	-81791
2	131198776	Blood	rs136651190	8.2e-19	9.01824e-05	C	T	-46324
2	131327599	Blood	rs42386564	8.62908e-06	9.01824e-05	A	G	82499
2	131457502	Blood	rs110617400	7.3106e-06	6.8325e-05	A	G	-679306
10	20759729	Liver	rs109653014	9.22371e-06	4.40185e-05	C	T	14769
2	131993422	Liver	rs135151082	2.78273e-05	3.20097e-05	A	G	-48734
2	131999110	Macrophage	rs211197323	1.84e-09	5.0837e-05	A	G	-43046
2	131998991	Macrophage	rs135550323	1.44886e-05	5.0837e-05	T	A	-43165
2	132102094	Macrophage	rs109929366	1.20311e-05	5.0837e-05	A	G	59938
2	131991662	Macrophage	chr2_131991662	1.43879e-05	5.0837e-05	C	T	-50494
2	131993422	Macrophage	rs135151082	1.33051e-05	5.0837e-05	A	G	-48734
2	132130014	Macrophage	rs41850790	1.83e-09	5.0837e-05	A	G	87858
21	33468833	Liver	rs42324303	2.36689e-05	6.34e-05	G	A	286107
21	33236984	Liver	rs42321267	7.90406e-06	6.34e-05	A	C	54258
21	33465757	Liver	rs42324753	1.01856e-05	6.34e-05	T	G	283031
2	131082112	Blood	rs380555946	2.04428e-05	6.50228e-05	A	G	-889708
2	131082157	Blood	rs385834556	1.72641e-05	6.50228e-05	T	C	-889663
2	131163309	Blood	rs378778836	3.50516e-05	6.50228e-05	T	G	-808511
2	131999110	Blood	rs211197323	7.09e-07	6.50228e-05	A	G	27290
2	131999110	Liver	rs211197323	1.42e-07	2.55781e-05	A	G	27290
2	131999110	Macrophage	rs211197323	1.79856e-05	5.08861e-05	A	G	27290
2	131999110	Mammary	rs211197323	1.85218e-05	3.54275e-05	A	G	27290
2	131384096	Mammary	rs378101519	6.1e-07	3.54275e-05	G	A	-587724
2	131386941	Mammary	rs385633935	1.46944e-05	3.54275e-05	T	C	-584879
2	131999110	Rumen	rs211197323	1.85276e-06	1.3806e-05	A	G	27290
2	131993422	Macrophage	rs135151082	2.39853e-05	6.56525e-05	A	G	668813
3	117625061	Blood	rs134114523	3.89362e-05	7.14424e-05	C	T	183277
3	117530804	Blood	chr3_117530804	6.03e-10	7.14424e-05	G	A	89020
6	103515769	Liver	rs209999152	8.42e-09	4.50533e-05	T	C	15157
3	117625061	Liver	rs134114523	8.04e-14	3.32895e-05	C	T	73170
3	117448039	Liver	rs42574175	1.76997e-05	3.32895e-05	C	T	-103852
10	19329414	Liver	rs133435674	4.92537e-05	7.93649e-05	A	C	33174
10	19587830	Blood	rs385733145	3.65607e-06	9.14439e-05	C	G	-971507
10	20538554	Blood	rs110208038	4.52e-09	9.14439e-05	G	C	-20783
10	19902824	Blood	rs383280519	4.85788e-05	9.14439e-05	T	C	-656513
10	20501256	Blood	rs210518440	1.07e-08	9.14439e-05	T	C	-58081
10	20506886	Blood	rs208305326	4.03e-09	9.14439e-05	G	T	-52451
10	20621844	Blood	rs133699034	7.73e-07	9.14439e-05	T	C	62507
10	20626386	Blood	rs135758085	1.42467e-06	9.14439e-05	A	G	67049
10	20626713	Blood	rs109256934	3.24e-07	9.14439e-05	A	G	67376
10	20897147	Lymph_node	rs211299895	6.02096e-06	3.43772e-05	T	C	-69364
10	20221209	Lymph_node	rs209283956	1.68329e-05	3.43772e-05	T	A	-745302
13	40495921	Muscle	rs385384268	2.99925e-05	5.65857e-05	G	A	5672
13	40497121	Muscle	rs211352868	1.56944e-05	5.65857e-05	G	A	6872
21	33467369	Blood	rs210301759	1.59e-08	8.29464e-05	T	C	14418
21	33468833	Embryo	rs42324303	1.07522e-05	1.90026e-05	G	A	15882
10	20658133	Blood	rs448212436	6.34583e-05	7.8773e-05	T	C	-288161
10	20015681	Blood	rs381373053	4.1e-07	7.8773e-05	G	C	-930613
10	20923752	Lymph_node	rs109498705	1.7e-08	2.90694e-05	T	C	-22542
10	19560055	Blood	chr10_19560055	5.98e-07	8.65067e-05	C	T	-877721
10	19587830	Blood	rs385733145	4.11e-08	8.65067e-05	C	G	-849946
10	20637107	Blood	rs381177794	1.96392e-05	8.65067e-05	G	A	199331
10	20658133	Blood	rs448212436	3.33136e-05	8.65067e-05	T	C	220357
10	20923752	Liver	rs109498705	1.56056e-05	3.76133e-05	T	C	147618
23	30017004	Blood	rs109038950	1.38e-09	1.58463e-05	C	T	707219
23	28998253	Blood	rs109509980	4.44e-23	1.58463e-05	T	C	-311532
23	29102552	Blood	rs41622021	8.36e-36	1.58463e-05	A	G	-207233
23	29117349	Blood	rs209468171	2.17e-41	1.58463e-05	A	G	-192436
23	30016825	Blood	rs210690895	0	1.58463e-05	A	G	707040
23	30016825	Macrophage	rs210690895	8.05e-08	1.12982e-05	A	G	707040
23	30017004	Mammary	rs109038950	3.4745e-06	6.02098e-06	C	T	707219
23	28998253	Mammary	rs109509980	2.2e-10	6.02098e-06	T	C	-311532
23	29117349	Mammary	rs209468171	2.29997e-06	6.02098e-06	A	G	-192436
23	30016825	Mammary	rs210690895	3.9e-13	6.02098e-06	A	G	707040
23	29010061	Mammary	rs382568246	1.13e-07	6.02098e-06	G	A	-299724
23	30016825	Milk_cell	rs210690895	9.26e-08	5.5e-07	A	G	707040
23	30017004	Uterus	rs109038950	4.12e-08	4.63582e-06	C	T	707219
23	28998253	Uterus	rs109509980	4.75e-12	4.63582e-06	T	C	-311532
23	29117349	Uterus	rs209468171	1.81e-11	4.63582e-06	A	G	-192436
23	30016825	Uterus	rs210690895	2.68e-29	4.63582e-06	A	G	707040
2	131999110	Blood	rs211197323	1.69861e-06	6.10946e-05	A	G	-7576
2	131457502	Blood	rs110617400	3.03e-09	6.10946e-05	A	G	-549184
2	131998991	Intramuscular_fat	rs135550323	2.17898e-06	1.10015e-05	T	A	-7695
2	132102094	Intramuscular_fat	rs109929366	7.94e-07	1.10015e-05	A	G	95408
2	131999110	Liver	rs211197323	2.41e-11	3.09997e-05	A	G	-7576
2	131998991	Liver	rs135550323	6.26e-09	3.09997e-05	T	A	-7695
2	131384096	Liver	rs378101519	1.24208e-05	3.09997e-05	G	A	-622590
2	131991662	Liver	chr2_131991662	1.75e-07	3.09997e-05	C	T	-15024
2	131993422	Liver	rs135151082	4.42e-10	3.09997e-05	A	G	-13264
2	131295499	Lung	chr2_131295499	1.02246e-05	2.38044e-05	G	A	-711187
2	131298588	Lung	rs382849838	2.2561e-05	2.38044e-05	A	G	-708098
2	131999110	Macrophage	rs211197323	5.79692e-06	5.65142e-05	A	G	-7576
2	131998991	Macrophage	rs135550323	3.43e-08	5.65142e-05	T	A	-7695
2	131991662	Macrophage	chr2_131991662	5.3e-08	5.65142e-05	C	T	-15024
2	132102094	Mammary	rs109929366	1.04206e-06	2.74588e-05	A	G	95408
2	132130014	Mammary	rs41850790	8.54196e-06	2.74588e-05	A	G	123328
2	131999110	Muscle	rs211197323	1.42e-09	2.55419e-05	A	G	-7576
2	131457502	Uterus	rs110617400	1.51966e-06	2.30371e-05	A	G	-549184
4	95889679	Muscle	rs43409926	1.62548e-05	5.93301e-05	C	T	-68491
10	20923752	Liver	rs109498705	3.60344e-05	4.05362e-05	T	C	30427
2	131105062	Lung	rs209296609	2.0515e-05	2.88935e-05	A	G	9380
10	20765182	Macrophage	rs136164379	2.56349e-05	0.000123125	G	A	-67360
29	29727697	Blood	chr29_29727697	3.41e-07	5.81618e-05	C	T	165770
2	131304557	Embryo	rs42386002	8.71e-07	1.15249e-05	C	T	-597713
12	33603257	Oviduct	rs136531265	6.41105e-06	1.86342e-05	A	T	265165
21	33236984	Rumen	rs42321267	1.37e-08	2.84773e-05	A	C	-4942
21	33465757	Rumen	rs42324753	2.13459e-05	2.84773e-05	T	G	223831
21	33206681	Rumen	rs135135987	1.61976e-06	2.84773e-05	T	G	-35245
29	29654441	Macrophage	rs379346540	1.86391e-05	5.07954e-05	C	T	17704
3	117627273	Blood	rs211668740	2.71e-09	7.29587e-05	C	T	-11899
3	117663588	Blood	chr3_117663588	3.71e-12	7.29587e-05	T	G	24416
3	118101790	Muscle	rs42246213	4.46e-08	3.04288e-05	A	G	50414
23	29127354	Blood	rs109774490	6.4281e-06	1.45832e-05	C	G	10327
23	30071879	Blood	rs109968961	3.36323e-06	1.45832e-05	C	G	954852

## Sheet: trans-eQTLs ROH
Table S8. Common trans-eQTLs located in genes detected by ROH
Chrom.	Position	Tissue	variant	PV	Slope	FDR GW	FDR Mat. eQTL	alt	ref
10	19318442	Blood	rs207804647	3.78e-08	-5.56522	0.000986643	0.000951452	C	T
3	118232316	Blood	rs380767372	1.09957e-06	-4.91794	0.0070584	0.00680665	A	C
10	19329414	Blood	rs133435674	9.70731e-06	4.45752	0.0217907	0.0210135	A	C
29	29727697	Blood	chr29_29727697	8.96911e-06	-4.47495	0.0209603	0.0202127	C	T

## Sheet: genes identified by iHS
Table S9. Transcriptome-wide association study (TWAS) for genes overlapped with iHS candidate regions (P value ＜ 0.05).
GENE	Tissue	milk yield	protein yield	protein percentage	fat yield	fat percentage	productive life	somatic cell score	mastitis	sire stillbirth	sire conception rate	sire calving ease	heifer conception rate	age at first calving	days to first breeding after calving	daughter stillbirth	cow conception rate	daughter pregnancy rate	daughter calving ease	under depth	udder cleft	teat length	strength	stature	rump width	rump angle	retained placenta	rear udder height	rear teat placemen	rear legs side view	rear legs rear view	netmerit	metritis	ketosis	hypocalcemia	front teat placement	fore udder attachment	feet and legs	displaced abomasum	dairyform	cowlivability	body depth	foot angle	overall conformation score
SVIL	Lymph_node	0.765535	0.758699	0.729993	0.484686	0.999312	0.857406	0.946935	0.648022	0.766812	0.731322	0.647452	0.965067	0.441687	0.754131	0.601874	0.213978	0.247853	0.556987	0.625393	0.437911	0.228957	0.501559	0.402196	0.348601	0.509258	0.984775	0.648861	0.279153	0.525118	0.486757	0.607876	0.546673	0.98482	0.761839	0.434824	0.902845	0.330078	0.343591	0.632666	0.831749	0.336658	0.521572	0.387119
SGO2	Blood	0.130223	0.0768597	0.942436	0.988368	0.280157	0.6127	0.450388	0.828992	0.377464	0.661031	0.351765	0.437422	0.802218	0.366285	0.234576	0.988351	0.992204	0.509361	0.790668	0.644722	0.745207	0.380539	0.178633	0.735722	0.808685	0.129552	0.855275	0.548383	0.446975	0.861971	0.976671	0.72163	0.448369	0.286187	0.187519	0.831965	0.36802	0.624826	0.314228	0.919465	0.567355	0.198535	0.755269
BZW1	Blood	0.739671	0.601947	0.855799	0.216537	0.284087	0.709904	0.668631	0.932139	0.0834166	0.812416	0.700867	0.510979	0.49874	0.112549	0.740861	0.96085	0.861176	0.996575	0.752421	0.843556	0.83556	0.855067	0.878318	0.825164	0.938628	0.899568	0.668862	0.596298	0.952408	0.748593	0.794825	0.914934	0.131602	0.604492	0.967024	0.924837	0.958302	0.711537	0.150167	0.876786	0.926605	0.591891	0.907946
NIF3L1	Intramuscular_fat	0.659647	0.732845	0.687966	0.274878	0.478875	0.972724	0.504354	0.965287	0.538245	0.913781	0.37167	0.880902	0.77443	0.370876	0.948746	0.913896	0.405789	0.942465	0.489513	0.195408	0.206725	0.579484	0.559488	0.963624	0.494056	0.856616	0.483136	0.161809	0.299738	0.948888	0.425883	0.57765	0.465897	0.351621	0.0598466	0.306191	0.744477	0.853989	0.887661	0.880294	0.713516	0.619945	0.250933
AOX2	Mammary	0.93609	0.709282	0.938057	0.964577	0.97581	0.11217	0.875808	0.057153	0.500144	0.307959	0.590167	0.219437	0.996991	0.236053	0.80663	0.0750294	0.0526338	0.726702	0.980661	0.548403	0.636071	0.517213	0.922576	0.59852	0.636105	0.696765	0.45453	0.64727	0.990615	0.783679	0.556746	0.315115	0.174533	0.0418447	0.455457	0.940509	0.76085	0.232666	0.397828	0.145624	0.684619	0.643411	0.843804
CLK1	Blood	0.867812	0.998375	0.882568	0.659535	0.936594	0.343551	0.147048	0.631934	0.779178	0.662439	0.557076	0.918213	0.885767	0.699535	0.413254	0.92205	0.776898	0.238995	0.597255	0.634741	0.635623	0.502514	0.718873	0.958575	0.495812	0.992516	0.583542	0.459533	0.877822	0.99929	0.607022	0.66517	0.803011	0.510852	0.48313	0.422583	0.795801	0.968604	0.75586	0.280179	0.541275	0.538612	0.479104
ORC2	Liver	0.914028	0.601098	0.397655	0.767587	0.710921	0.440374	0.550597	0.0868814	0.496649	0.696325	0.603082	0.140274	0.775365	0.242812	0.145012	0.305925	0.199036	0.329957	0.451349	0.936473	0.817137	0.883292	0.5302	0.212533	0.684037	0.411111	0.440969	0.778092	0.823413	0.930416	0.81471	0.394962	0.619576	0.0129499	0.744852	0.171897	0.807673	0.282956	0.823648	0.471204	0.765347	0.893458	0.479231
PPIL3	Rumen	0.572552	0.576335	0.88414	0.573443	0.817746	0.727569	0.934375	0.652534	0.600566	0.880093	0.712002	0.783278	0.939017	0.303441	0.799752	0.820898	0.587865	0.861043	0.610276	0.967148	0.601152	0.88481	0.472212	0.965564	0.424826	0.236606	0.364267	0.985648	0.63652	0.16647	0.686363	0.893812	0.442119	0.4116	0.879211	0.323199	0.192863	0.930891	0.823997	0.424416	0.982736	0.552992	0.379092
AOX1	Adipose	0.733689	0.789031	0.946369	0.668052	0.823845	0.354491	0.806409	0.315885	0.683413	0.790565	0.203026	0.78256	0.477226	0.0300096	0.182681	0.202252	0.00967974	0.635384	0.100767	0.00598547	0.140649	0.883655	0.337974	0.276914	0.805135	0.488958	0.010745	0.00199518	0.967006	0.760884	0.941501	0.0497264	0.0795384	0.193576	0.000206252	0.000739072	0.351562	0.502592	0.445161	0.302596	0.503945	0.0380553	0.00186737
KIZ	Intramuscular_fat	0.424759	0.273307	0.643498	0.497938	0.841825	0.770131	0.876041	0.900969	0.900603	0.78489	0.631741	0.751754	0.399872	0.80166	0.374851	0.925006	0.844884	0.983158	0.262619	0.336978	0.687016	0.869538	0.444781	0.541502	0.7358	0.690456	0.695875	0.600037	0.96929	0.976297	0.5006	0.610349	0.875858	0.841328	0.851765	0.644072	0.643775	0.642404	0.891251	0.619288	0.815862	0.677019	0.870801
TARS3	Adipose	0.50146	0.39026	0.784223	0.732556	0.136178	0.175463	0.920084	0.0448445	0.999737	0.600292	0.327264	0.445355	0.733234	0.411925	0.244268	0.942532	0.892451	0.652568	0.427873	0.224885	0.733393	0.635895	0.589642	0.910509	0.32738	0.881448	0.176535	0.092709	0.343828	0.409747	0.292563	0.149477	0.960887	0.138787	0.0606286	0.097729	0.507029	0.372136	0.865494	0.931508	0.712137	0.627706	0.108063
SNRPA1	Adipose	0.875703	0.77998	0.956895	0.689758	0.946553	0.547907	0.938597	0.462543	0.225317	0.459738	0.643939	0.284119	0.967383	0.0442189	0.834842	0.251793	0.0940311	0.908589	0.478406	0.814014	0.272232	0.396438	0.154519	0.291312	0.678128	0.187467	0.950406	0.70051	0.884346	0.239466	0.54838	0.522891	0.558151	0.430825	0.82575	0.415182	0.235633	0.321163	0.853426	0.404264	0.42865	0.335466	0.309691
PPP1R42	Intramuscular_fat	0.692296	0.658949	0.787504	0.750371	0.321522	0.326038	0.476223	0.88029	0.754179	0.829778	0.6372	0.358806	0.041258	0.981185	0.754075	0.974291	0.833405	0.0281475	0.056582	0.352591	0.508723	0.00866118	0.291417	0.018375	0.666591	0.985442	0.930306	0.663311	0.457591	0.524855	0.335656	0.307247	0.284669	0.934844	0.692628	0.448536	0.398321	0.598263	0.512254	0.605695	0.0276146	0.0673666	0.46515
COPS5	Intramuscular_fat	0.690944	0.719247	0.797058	0.902108	0.337792	0.696278	0.621438	0.76926	0.400225	0.916492	0.543541	0.835338	0.533985	0.992429	0.798165	0.9477	0.936535	0.303037	0.889364	0.532158	0.554718	0.130906	0.2939	0.18098	0.700002	0.942996	0.695472	0.550072	0.50955	0.310135	0.886529	0.95446	0.958546	0.714226	0.654426	0.887606	0.185617	0.707886	0.661064	0.868186	0.279404	0.123145	0.268307
SGK3	Adipose	0.737408	0.988006	0.463946	0.633433	0.221981	0.976171	0.766291	0.862099	0.625017	0.0856776	0.53637	0.361313	0.710812	0.461535	0.172902	0.988298	0.356039	0.190414	0.405939	0.367108	0.913079	0.12724	0.354945	0.0143902	0.445642	0.613624	0.0432625	0.259924	0.811359	0.694283	0.812863	0.905336	0.136945	0.51709	0.239008	0.742792	0.899955	0.11967	0.110601	0.872267	0.0248895	0.429748	0.216084
CSPP1	Blood	0.537591	0.747662	0.482948	0.619869	0.186631	0.194529	0.950979	0.910086	0.8948	0.848899	0.551348	0.162028	0.08639	0.831518	0.650349	0.788397	0.94736	0.156933	0.0685712	0.346201	0.407034	0.00515985	0.0762343	0.0160432	0.90405	0.406658	0.966511	0.723553	0.252703	0.718071	0.214087	0.77862	0.192005	0.98119	0.979067	0.664126	0.540382	0.228504	0.208762	0.409324	0.00585753	0.0894989	0.22334
ARFGEF1	Blood	0.701022	0.844299	0.566916	0.46877	0.269732	0.342003	0.229616	0.694418	0.524274	0.633219	0.983955	0.293743	0.129728	0.726124	0.891525	0.776155	0.643388	0.724354	0.12991	0.433051	0.958248	0.165025	0.517347	0.233352	0.650363	0.665799	0.941437	0.783102	0.246577	0.284503	0.289333	0.932386	0.791524	0.842055	0.67703	0.646342	0.351847	0.34623	0.442809	0.935868	0.303592	0.237828	0.488493
CELF4	Ileum	0.380279	0.348829	0.931339	0.0726695	0.778422	0.859591	0.994387	0.715041	0.786161	0.260232	0.592171	0.158972	0.330768	0.622711	0.0357083	0.64948	0.635105	0.25176	0.550787	0.37512	0.856001	0.211421	0.30236	0.458714	0.275407	0.828431	0.268387	0.544034	0.457299	0.695646	0.398511	0.881831	0.5201	0.528388	0.225501	0.27297	0.807149	0.16006	0.885664	0.505018	0.342246	0.583322	0.962591
IL22RA1	Rumen	0.28851	0.524779	0.368803	0.156209	0.864431	0.576627	0.903987	0.24115	0.925212	0.652338	0.913243	0.182794	0.093082	0.41203	0.245059	0.144961	0.472171	0.800662	0.376215	0.356316	0.950761	0.314009	0.212213	0.752561	0.660498	0.919545	0.960771	0.52171	0.435602	0.00705153	0.212811	0.347883	0.204849	0.305107	0.35493	0.284657	0.0500932	0.593362	0.515626	0.475285	0.465185	0.0872091	0.0907007
IFNLR1	Blood	0.589361	0.162611	0.272044	0.412514	0.587903	0.821397	0.824888	0.660217	0.514568	0.589974	0.649205	0.502597	0.28909	0.486374	0.93257	0.536891	0.582751	0.211426	0.728675	0.801104	0.738375	0.708275	0.525855	0.64238	0.425328	0.659598	0.639018	0.430037	0.150211	0.0208363	0.457521	0.760558	0.608905	0.297299	0.487477	0.969649	0.0351793	0.690629	0.699395	0.748653	0.941326	0.244657	0.400486
CNR2	Blood	0.612935	0.550169	0.881121	0.48177	0.809532	0.409738	0.334082	0.20918	0.595659	0.871891	0.214621	0.0591536	0.203711	0.889447	0.104402	0.157151	0.992921	0.0661594	0.471977	0.539992	0.948829	0.0904128	0.294752	0.514047	0.474957	0.312892	0.645478	0.558172	0.899652	0.318326	0.0782832	0.441873	0.585563	0.343519	0.838136	0.799819	0.296938	0.0553922	0.993019	0.49815	0.161698	0.573581	0.281365
PNRC2	Blood	0.364719	0.141304	0.437993	0.637506	0.87732	0.994331	0.171495	0.924363	0.179641	0.275706	0.602105	0.804718	0.173952	0.326871	0.538352	0.471595	0.7396	0.650297	0.432664	0.0188855	0.192784	0.0699535	0.0510245	0.0108695	0.45078	0.264788	0.133553	0.018485	0.362649	0.503416	0.925271	0.1182	0.763556	0.562856	0.123549	0.707576	0.545923	0.626493	0.502384	0.202725	0.0770894	0.4849	0.229143
FUCA1	Blood	0.868484	0.908569	0.876124	0.794868	0.962727	0.32325	0.37471	0.691599	0.823093	0.754262	0.031261	0.739646	0.994661	0.223473	0.374047	0.178533	0.237015	0.256447	0.766982	0.720736	0.583402	0.69314	0.417658	0.972184	0.781896	0.655706	0.640815	0.986143	0.69517	0.875814	0.924239	0.144162	0.612372	0.374019	0.486257	0.752478	0.961642	0.654007	0.421448	0.606365	0.6912	0.783591	0.38067
SRSF10	Intramuscular_fat	0.559687	0.902032	0.455233	0.744508	0.755972	0.663392	0.481374	0.773742	0.780738	0.360407	0.828997	0.26174	0.931981	0.668851	0.0801709	0.943635	0.862024	0.599382	0.605035	0.890075	0.464175	0.274641	0.499886	0.859499	0.958016	0.873767	0.843356	0.873426	0.510057	0.733166	0.8958	0.911299	0.744766	0.940154	0.972966	0.949197	0.910053	0.905944	0.957825	0.857722	0.35963	0.639993	0.827421
RBFOX2	Hypothalamus	0.68836	0.559196	0.105176	0.83565	0.660893	0.550986	0.926383	0.734435	0.363832	0.928364	0.940418	0.142779	0.49032	0.884366	0.607431	0.497618	0.914297	0.645607	0.852906	0.719192	0.799749	0.288891	0.768144	0.279444	0.411154	0.923989	0.662951	0.301565	0.34866	0.679906	0.491941	0.838027	0.196259	0.801723	0.831041	0.709431	0.828733	0.641899	0.832394	0.951001	0.276222	0.781565	0.813272
NDUFB3	Blood	0.870044	0.760867	0.603179	0.379632	0.360901	0.607207	0.932795	0.373771	0.564109	0.703565	0.525705	0.494846	0.179512	0.721374	0.388526	0.462532	0.861295	0.342335	0.239658	0.874846	0.20586	0.635514	0.299008	0.757029	0.496686	0.0716181	0.392653	0.727069	0.541463	0.782037	0.837873	0.704771	0.745348	0.46382	0.859841	0.3868	0.757282	0.410028	0.648855	0.0940766	0.938398	0.719145	0.583415
CFLAR	Muscle	0.6422	0.514535	0.90107	0.521789	0.412213	0.462108	0.391534	0.401799	0.753134	0.801479	0.688885	0.917281	0.558484	0.249246	0.449724	0.997452	0.52151	0.383706	0.763394	0.324054	0.660588	0.438136	0.106285	0.68199	0.335885	0.73373	0.948981	0.39348	0.117966	0.413804	0.805277	0.363633	0.491753	0.33503	0.229736	0.692859	0.718604	0.699535	0.815246	0.705063	0.532904	0.560188	0.698903
EXOSC10	Mammary	0.589368	0.994218	0.397712	0.781408	0.429945	0.115669	0.477359	0.370266	0.131312	0.403452	0.0645097	0.653835	0.3033	0.695066	0.742493	0.65258	0.860703	0.744369	0.866965	0.814715	0.0237024	0.649376	0.399583	0.997674	0.363062	0.553918	0.51473	0.369564	0.837435	0.764004	0.489331	0.442409	0.811982	0.917112	0.403816	0.65465	0.695168	0.719389	0.31337	0.616178	0.531794	0.339532	0.295036
MASP2	Lung	0.898945	0.521659	0.261488	0.711873	0.60974	0.968098	0.994315	0.543927	0.622515	0.608928	0.684079	0.490141	0.878987	0.568904	0.641951	0.260093	0.419664	0.417292	0.6569	0.862738	0.624928	0.608407	0.652367	0.271107	0.975976	0.727168	0.346668	0.847843	0.808541	0.237831	0.598887	0.459598	0.547782	0.920074	0.945726	0.701631	0.301884	0.325491	0.611	0.754947	0.451552	0.929409	0.284017
TARDBP	Intramuscular_fat	0.739877	0.647936	0.937104	0.821176	0.994996	0.961213	0.720873	0.923076	0.534421	0.694695	0.376977	0.755699	0.938392	0.969301	0.855474	0.593158	0.575263	0.700266	0.949942	0.678868	0.429646	0.864111	0.957531	0.639292	0.891839	0.658999	0.781439	0.670232	0.735475	0.898633	0.88041	0.647656	0.640082	0.874515	0.622663	0.756464	0.901298	0.784238	0.715308	0.944854	0.821027	0.769331	0.735791
SRM	Mammary	0.881154	0.69942	0.537877	0.617279	0.439436	0.940972	0.693852	0.407176	0.0857779	0.224223	0.0971232	0.199479	0.344089	0.399999	0.488524	0.0277109	0.0254408	0.441423	0.221458	0.320935	0.308521	0.95611	0.721662	0.973701	0.545136	0.00827593	0.16597	0.228316	0.346767	0.637254	0.578995	0.237435	0.246052	0.521701	0.407252	0.413791	0.725737	0.528404	0.602591	0.17531	0.613597	0.924999	0.75684
VILL	Mammary	0.713167	0.733849	0.951856	0.396985	0.710254	0.714432	0.759677	0.224016	0.265972	0.602819	0.652636	0.240695	0.116025	0.119625	0.321422	0.136267	0.136169	0.32734	0.268624	0.595101	0.102025	0.860869	0.694459	0.56821	0.503475	0.203736	0.407573	0.26503	0.273719	0.664681	0.490643	0.50232	0.779658	0.745484	0.712465	0.623256	0.930205	0.455561	0.717045	0.632693	0.844626	0.930412	0.566764
BSPRY	Jejunum	0.529493	0.65295	0.679406	0.301969	0.826113	0.566768	0.412969	0.499917	0.873383	0.414294	0.374673	0.857882	0.942703	0.455582	0.597833	0.923527	0.784961	0.555327	0.719657	0.801951	0.808066	0.319158	0.357533	0.875389	0.701005	0.493892	0.694001	0.732948	0.0912595	0.940869	0.921502	0.348552	0.578522	0.381134	0.728911	0.772682	0.532662	0.535738	0.224168	0.970702	0.921329	0.935288	0.736428
HDHD3	Blood	0.717831	0.895599	0.734737	0.81395	0.897196	0.707976	0.651409	0.915432	0.5804	0.48543	0.975425	0.585152	0.838874	0.987001	0.842011	0.817732	0.745878	0.816954	0.86571	0.331594	0.835759	0.445255	0.639687	0.618098	0.970136	0.73884	0.882973	0.645174	0.709674	0.908814	0.835012	0.932547	0.837611	0.775739	0.972458	0.877071	0.711507	0.980735	0.973131	0.718024	0.591836	0.703817	0.862371
SLC31A1	Liver	0.600423	0.420741	0.989846	0.232292	0.563341	0.909435	0.548104	0.0726898	0.0742736	0.0996196	0.0405727	0.785797	0.586694	0.298901	0.163796	0.69088	0.653625	0.193462	0.983097	0.735459	0.184446	0.253358	0.730022	0.934381	0.6264	0.0184299	0.773003	0.722323	0.0102947	0.602441	0.361049	0.887411	0.913014	0.735023	0.746669	0.924053	0.767535	0.436921	0.211024	0.246006	0.371936	0.200721	0.97001
RNF183	Jejunum	0.695456	0.812381	0.666818	0.883848	0.616179	0.402118	0.841693	0.385751	0.983534	0.763174	0.900776	0.900927	0.863586	0.427507	0.673169	0.903064	0.999064	0.550532	0.629279	0.726443	0.87201	0.661414	0.857313	0.914956	0.45745	0.903569	0.968513	0.99069	0.731632	0.939123	0.478865	0.968885	0.618267	0.802859	0.929679	0.91063	0.742287	0.429167	0.876093	0.396959	0.726139	0.777995	0.7814
C8H9orf43	Adipose	0.786243	0.710601	0.284304	0.55868	0.982911	0.544928	0.311459	0.416965	0.221193	0.611144	0.443157	0.593854	0.838698	0.673504	0.547732	0.88994	0.939077	0.323221	0.3416	0.953884	0.959615	0.98935	0.505404	0.980664	0.958877	0.800696	0.536176	0.428385	0.746744	0.703782	0.76161	0.579095	0.932406	0.698651	0.576095	0.190687	0.363312	0.53985	0.893379	0.342786	0.643413	0.683488	0.325363
RGS3	Intramuscular_fat	0.804472	0.789343	0.986157	0.741157	0.706419	0.335601	0.448932	0.755343	0.12334	0.488273	0.13249	0.757039	0.747993	0.513178	0.524731	0.815493	0.846376	0.389317	0.232434	0.362943	0.542006	0.693585	0.942582	0.787976	0.615069	0.80332	0.643886	0.220544	0.100898	0.852506	0.555123	0.743368	0.946827	0.725919	0.319785	0.352976	0.289101	0.652323	0.69656	0.134554	0.903674	0.705477	0.454958
PRPF4	Blood	0.248961	0.347985	0.484188	0.169815	0.986706	0.328691	0.340512	0.418479	0.616539	0.760479	0.918506	0.742913	0.736362	0.268403	0.436362	0.639053	0.582263	0.106647	0.703964	0.761816	0.859713	0.599027	0.908301	0.375925	0.538769	0.153891	0.83043	0.503455	0.294461	0.593319	0.134889	0.471342	0.756215	0.384023	0.385218	0.539545	0.881473	0.474104	0.779829	0.683994	0.563646	0.71817	0.518308
POLE3	Adipose	0.524588	0.598866	0.832388	0.341232	0.628656	0.751129	0.36975	0.709435	0.272322	0.362096	0.813847	0.53387	0.37405	0.6719	0.749611	0.914271	0.468595	0.220892	0.618257	0.827925	0.963576	0.659832	0.457872	0.973782	0.457753	0.941605	0.647948	0.304189	0.33645	0.473747	0.3716	0.942624	0.364055	0.790813	0.477852	0.767271	0.0827293	0.995575	0.32941	0.533574	0.731795	0.624602	0.335249
ALAD	Blood	0.335214	0.519741	0.482787	0.807352	0.157605	0.332424	0.768354	0.960776	0.992688	0.926423	0.938522	0.811959	0.474598	0.594814	0.6272	0.715558	0.680886	0.998244	0.888732	0.594916	0.3798	0.815838	0.328499	0.737362	0.491294	0.791763	0.435333	0.979692	0.302794	0.713721	0.486667	0.332804	0.920153	0.273155	0.722004	0.82103	0.473729	0.825197	0.369669	0.898162	0.693183	0.362804	0.236668
SLC33A1	Blood	0.801553	0.555057	0.763172	0.357193	0.268637	0.548618	0.749511	0.678117	0.450339	0.118063	0.0945073	0.44716	0.887646	0.242555	0.595747	0.823179	0.602533	0.123112	0.468523	0.220462	0.260122	0.940565	0.161546	0.632632	0.847819	0.183833	0.965111	0.745468	0.609398	0.769044	0.937506	0.646698	0.271973	0.7408	0.815844	0.384928	0.381572	0.0737453	0.312047	0.315017	0.666196	0.739501	0.878385
OR12D2	Adipose	0.973352	0.925287	0.996126	0.753509	0.692698	0.398019	0.696847	0.614549	0.639852	0.77014	0.88833	0.167549	0.397959	0.27519	0.717542	0.928258	0.875231	0.200274	0.350639	0.85007	0.712585	0.88273	0.881904	0.390404	0.453944	0.268616	0.307188	0.945645	0.440031	0.591718	0.641828	0.504365	0.710248	0.352413	0.971493	0.342652	0.436979	0.290409	0.835506	0.659363	0.817182	0.398055	0.410347
UBD	Adipose	0.790436	0.930108	0.564956	0.412922	0.188677	0.35962	0.535593	0.844295	0.310689	0.855107	0.617369	0.390553	0.12653	0.904251	0.572411	0.853966	0.979072	0.464602	0.128985	0.983987	0.498393	0.812795	0.770142	0.337054	0.756027	0.980486	0.328696	0.675509	0.782063	0.342875	0.225174	0.719333	0.178534	0.540761	0.612034	0.211242	0.451607	0.440573	0.1676	0.877798	0.788493	0.803033	0.13399
UBE2G2	Intramuscular_fat	0.437117	0.209495	0.614827	0.245024	0.782239	0.592702	0.933029	0.905159	0.479419	0.954021	0.79958	0.617553	0.0076289	0.274488	0.0965597	0.429512	0.87694	0.125235	0.544145	0.532898	0.565564	0.516431	0.647593	0.742271	0.27234	0.781792	0.249634	0.766587	0.117155	0.334209	0.17185	0.726374	0.93422	0.72637	0.0686534	0.0593694	0.332555	0.661494	0.55721	0.472877	0.689924	0.435676	0.193093
TSPEAR	Oviduct	0.315202	0.560021	0.460238	0.868407	0.510496	0.485081	0.355035	0.890086	0.810491	0.405889	0.529015	0.787737	0.661618	0.223878	0.436956	0.525208	0.479967	0.84619	0.44004	0.370029	0.52669	0.38967	0.868171	0.447655	0.665086	0.955365	0.545334	0.335005	0.338957	0.478104	0.625776	0.877258	0.27753	0.966406	0.0230699	0.0692885	0.697104	0.805723	0.779843	0.391794	0.362489	0.950975	0.208349
ITGB2	Muscle	0.730938	0.205411	0.300535	0.0692802	0.0686008	0.706783	0.037528	0.163472	0.56559	0.972334	0.402079	0.882034	0.188199	0.648758	0.582745	0.102502	0.090955	0.972664	0.265583	0.745337	0.707982	0.302297	0.663948	0.639344	0.928774	0.252333	0.418365	0.661491	0.528515	0.596818	0.513321	0.157467	0.762864	0.102223	0.631154	0.680292	0.777618	0.117116	0.0454672	0.278772	0.203787	0.9002	0.293705
PTTG1IP	Intramuscular_fat	0.136322	0.313447	0.192601	0.806763	0.314196	0.611824	0.252279	0.528131	0.913312	0.746692	0.997876	0.935313	0.870523	0.82648	0.672641	0.988043	0.954504	0.566933	0.989169	0.777163	0.735812	0.536207	0.894843	0.754628	0.706223	0.6501	0.844082	0.880186	0.992739	0.319383	0.42064	0.746534	0.913536	0.70281	0.334762	0.816957	0.531735	0.709606	0.821342	0.903913	0.876056	0.830972	0.895135
CFAP410	Liver	0.0667787	0.0234192	0.859714	0.113603	0.610338	0.409488	0.49191	0.553678	0.0753575	0.239332	0.172667	0.976798	0.211837	0.397889	0.384924	0.943475	0.660319	0.832797	0.307099	0.6184	0.736537	0.738435	0.493897	0.660254	0.2127	0.453392	0.949948	0.967117	0.555781	0.665181	0.147596	0.547859	0.784988	0.0919995	0.692454	0.62691	0.81776	0.879178	0.021925	0.700423	0.623224	0.0887646	0.68561
PFKL	Intramuscular_fat	0.26768	0.448593	0.394339	0.268239	0.677321	0.184536	0.489944	0.426589	0.758823	0.894832	0.626131	0.266676	0.0798149	0.730009	0.392747	0.0304932	0.19329	0.631236	0.34754	0.883227	0.863096	0.0773678	0.503087	0.180359	0.648587	0.201648	0.208467	0.538525	0.909304	0.676995	0.188265	0.810153	0.589082	0.866459	0.780883	0.14442	0.790095	0.369562	0.813331	0.0071287	0.245251	0.474196	0.209982
LRRC3	Liver	0.170983	0.200527	0.999499	0.220537	0.966274	0.147446	0.84265	0.193196	0.774628	0.97268	0.909563	0.504685	0.173354	0.176807	0.0121428	0.0984641	0.0808769	0.170481	0.524959	0.724712	0.610197	0.546188	0.53557	0.407226	0.454551	0.972121	0.703655	0.833061	0.781565	0.570461	0.0692595	0.580633	0.882288	0.947029	0.175074	0.219458	0.757085	0.976454	0.789223	0.515986	0.460062	0.541718	0.457651
SUMO3	Liver	0.485128	0.66337	0.54478	0.374664	0.774691	0.533891	0.506243	0.500894	0.434504	0.129149	0.801698	0.533972	0.22616	0.82315	0.313455	0.695425	0.406863	0.738954	0.637338	0.798002	0.859973	0.56859	0.4146	0.727486	0.807401	0.896992	0.733657	0.836373	0.634337	0.662793	0.74565	0.484299	0.869403	0.943994	0.727355	0.403513	0.828469	0.777316	0.481711	0.907078	0.596927	0.962905	0.242856
FAM207A	Intramuscular_fat	0.304939	0.479991	0.583236	0.298772	0.998173	0.398725	0.537758	0.700855	0.857595	0.659756	0.94878	0.488297	0.959268	0.151708	0.550923	0.157552	0.285316	0.618715	0.64998	0.82153	0.320905	0.51047	0.360547	0.262244	0.906083	0.825372	0.822226	0.964614	0.759046	0.981071	0.871853	0.789265	0.698313	0.305345	0.873585	0.778271	0.915255	0.905013	0.427753	0.526577	0.331763	0.546293	0.790347
TGFBR1	Macrophage	0.554923	0.484738	0.912661	0.196755	0.66997	0.330853	0.125934	0.857022	0.26038	0.379284	0.70009	0.866867	0.862753	0.471607	0.650717	0.562175	0.452058	0.755802	0.671198	0.4167	0.960633	0.890549	0.302221	0.861225	0.944965	0.903158	0.597892	0.153657	0.808856	0.774984	0.982514	0.464336	0.884123	0.677366	0.793619	0.876781	0.93963	0.650361	0.258928	0.357163	0.30093	0.728466	0.381725
ALG2	Adipose	0.748969	0.906115	0.859365	0.474555	0.495474	0.95528	0.478208	0.409047	0.534141	0.377376	0.157303	0.301182	0.800168	0.533428	0.694532	0.883399	0.934163	0.636873	0.811223	0.875764	0.796488	0.318935	0.0453961	0.333643	0.375958	0.318667	0.736185	0.564614	0.388421	0.483561	0.628586	0.871273	0.481113	0.297024	0.152994	0.789407	0.822926	0.829192	0.176895	0.694113	0.269599	0.667055	0.430933
COL15A1	Blood	0.525379	0.747526	0.319332	0.827384	0.613556	0.990576	0.736924	0.647112	0.930413	0.576652	0.495781	0.560118	0.206115	0.793522	0.450615	0.497045	0.704734	0.563172	0.919376	0.492333	0.879449	0.890574	0.507636	0.372875	0.866067	0.375026	0.504228	0.687649	0.775916	0.456016	0.741086	0.989863	0.286679	0.898129	0.792231	0.717336	0.332527	0.496383	0.31729	0.517776	0.463048	0.469611	0.8126
SEC61B	Blood	0.496573	0.638816	0.64156	0.888572	0.625946	0.982275	0.815994	0.757946	0.558518	0.179759	0.248673	0.521526	0.487247	0.814173	0.935838	0.904569	0.875147	0.681574	0.530378	0.490586	0.753533	0.583475	0.278806	0.711028	0.644816	0.427041	0.574027	0.711283	0.231069	0.981032	0.926279	0.881298	0.302912	0.59739	0.647004	0.923157	0.895987	0.404877	0.089495	0.43299	0.612382	0.717619	0.647198
CLN8	Embryo	0.921631	0.881965	0.978766	0.759521	0.992598	0.639142	0.696786	0.91116	0.774204	0.775818	0.815903	0.466377	0.878233	0.944158	0.6998	0.828233	0.579304	0.907892	0.405275	0.597561	0.942643	0.728115	0.565996	0.380755	0.601142	0.332607	0.886866	0.595933	0.787092	0.905627	0.917016	0.791479	0.588154	0.79977	0.39117	0.855446	0.95837	0.989109	0.474188	0.501027	0.94404	0.928169	0.865091
MYOM2	Testis	0.179758	0.249388	0.523739	0.831742	0.209109	0.353598	0.29933	0.592677	0.403725	0.147154	0.599592	0.247545	0.387686	0.0981277	0.468207	0.97013	0.677659	0.902299	0.848708	0.935844	0.318507	0.716351	0.877779	0.446797	0.892901	0.989296	0.194291	0.866938	0.672807	0.759094	0.242193	0.574147	0.303818	0.819414	0.633602	0.684556	0.867747	0.994891	0.739444	0.716797	0.61715	0.98685	0.404797
SSTR2	Blood	0.581721	0.680647	0.845939	0.737193	0.385374	0.802427	0.251186	0.697789	0.563875	0.488331	0.646073	0.956433	0.74712	0.332461	0.243005	0.15294	0.064847	0.824847	0.31878	0.8505	0.572034	0.677687	0.174193	0.0871109	0.207686	0.0368984	0.352202	0.483362	0.833112	0.0788513	0.37457	0.525736	0.815002	0.0129019	0.817137	0.654048	0.106454	0.654822	0.549559	0.375475	0.701886	0.26096	0.442237
SLC39A11	Blood	0.924794	0.966399	0.662555	0.312191	0.371596	0.43176	0.130341	0.792966	0.102868	0.829726	0.0520948	0.143834	0.997625	0.510465	0.348874	0.44896	0.493247	0.617215	0.75386	0.615495	0.757428	0.781713	0.921834	0.703721	0.918142	0.840954	0.725033	0.508536	0.0946059	0.976354	0.906832	0.912023	0.706408	0.149005	0.92008	0.706346	0.892779	0.50293	0.184335	0.891082	0.455036	0.499733	0.958825
SUPT3H	Monocytes	0.24237	0.276932	0.641289	0.189276	0.890333	0.423958	0.703421	0.568676	0.762413	0.782489	0.947631	0.764208	0.142068	0.383384	0.533361	0.48862	0.586718	0.670941	0.135479	0.281137	0.141324	0.831514	0.808834	0.95502	0.490311	0.392022	0.645252	0.241845	0.968178	0.906113	0.379189	0.0535047	0.312308	0.152332	0.716322	0.32389	0.783679	0.108121	0.218224	0.225836	0.920901	0.838389	0.828879
IRF8	Leukocyte	0.747049	0.581317	0.815505	0.593551	0.650956	0.211252	0.621046	0.839351	0.209783	0.840338	0.759251	0.532791	0.787148	0.606279	0.186861	0.905327	0.796739	0.317963	0.960344	0.997368	0.478733	0.5477	0.933338	0.497871	0.925709	0.2904	0.511223	0.767436	0.642612	0.569281	0.236153	0.283843	0.663781	0.543994	0.851735	0.62649	0.86993	0.778192	0.701726	0.805844	0.502322	0.499569	0.931772
IQCK	Adipose	0.11017	0.0695375	0.972482	0.140099	0.928968	0.596606	0.495326	0.074768	0.398852	0.329082	0.0625306	0.618384	0.715183	0.547151	0.444278	0.596002	0.267401	0.899589	0.0707172	0.00691486	0.0915456	0.160728	0.0377265	0.303253	0.216274	0.895649	0.169489	0.0531067	0.551534	0.638383	0.582069	0.398226	0.186454	0.894017	0.123004	0.0138328	0.467732	0.875733	0.929513	0.356691	0.273121	0.207997	0.285423
GPRC5B	Intramuscular_fat	0.511818	0.443155	0.974341	0.862482	0.272634	0.940601	0.5975	0.435955	0.579556	0.379026	0.959432	0.451573	0.659629	0.949108	0.980374	0.31727	0.825423	0.863974	0.467351	0.289019	0.239393	0.862675	0.422514	0.421127	0.603557	0.43087	0.399119	0.722017	0.250423	0.307458	0.770038	0.490925	0.469189	0.578165	0.998073	0.679402	0.236985	0.79121	0.772072	0.482081	0.902754	0.307273	0.574925
KNOP1	Hypothalamus	0.831567	0.624884	0.630478	0.368233	0.473031	0.511059	0.55922	0.211084	0.119097	0.202758	0.406414	0.185939	0.395648	0.216685	0.0841933	0.340543	0.1677	0.619357	0.903348	0.28645	0.175481	0.648203	0.0678893	0.585856	0.654705	0.108737	0.236417	0.218856	0.379744	0.974957	0.959134	0.254805	0.466448	0.228759	0.831469	0.235642	0.94747	0.767348	0.395437	0.799534	0.501845	0.82834	0.819668
VPS35L	Liver	0.953794	0.372433	0.25992	0.679	0.415806	0.563541	0.746078	0.779036	0.020788	0.948906	0.0403013	0.150192	0.0306171	0.157851	0.00865031	0.247734	0.302906	0.098627	0.237249	0.109209	0.484917	0.374499	0.243433	0.580758	0.615051	0.0160874	0.637144	0.275738	0.539199	0.551865	0.158807	0.446194	0.478049	0.0885483	0.190261	0.583136	0.221615	0.866483	0.889981	0.0881654	0.505879	0.115665	0.246908
GDE1	Testis	0.675779	0.817651	0.335042	0.615179	0.753258	0.815241	0.326157	0.479789	0.576451	0.260666	0.950375	0.554795	0.42366	0.61317	0.647359	0.22714	0.717173	0.869378	0.525527	0.272718	0.437379	0.846729	0.721907	0.759827	0.294596	0.50014	0.388883	0.7708	0.79332	0.86752	0.671481	0.697046	0.328524	0.303612	0.523156	0.534279	0.877253	0.793581	0.613809	0.633052	0.774418	0.961078	0.380706
CHRND	Intramuscular_fat	0.747955	0.511051	0.86828	0.510898	0.884449	0.246863	0.745572	0.827754	0.0557758	0.466761	0.836661	0.386192	0.513157	0.686032	0.624921	0.942925	0.980646	0.210408	0.6028	0.0102395	0.197002	0.958049	0.87358	0.445621	0.711028	0.999316	0.0432071	0.00335112	0.938996	0.896865	0.0622339	0.998583	0.852983	0.449083	0.00657003	0.0823995	0.891804	0.148663	0.021972	0.925091	0.352379	0.950073	0.190965
EIF4E2	Intramuscular_fat	0.381144	0.474225	0.60671	0.280918	0.54562	0.205994	0.99321	0.192575	0.039914	0.122848	0.251038	0.450666	0.867724	0.446027	0.890095	0.310198	0.922806	0.667909	0.892414	0.987566	0.200013	0.607627	0.0909744	0.232826	0.246626	0.22362	0.550416	0.372265	0.302648	0.280582	0.164194	0.626223	0.624405	0.172773	0.38463	0.372959	0.911785	0.914678	0.924898	0.625312	0.454446	0.875998	0.840842
HAS3	Blood	0.963807	0.694107	0.725059	0.14847	0.300106	0.494263	0.878982	0.458175	0.791441	0.735887	0.560654	0.514886	0.83928	0.546458	0.855135	0.582935	0.775134	0.323376	0.442811	0.593429	0.884926	0.316285	0.598862	0.908074	0.814135	0.566664	0.251233	0.566881	0.876491	0.643379	0.0686917	0.119956	0.848069	0.114446	0.96241	0.592226	0.738435	0.0535202	0.743791	0.0179851	0.280203	0.124038	0.977101
UTP4	Blood	0.950418	0.707171	0.757687	0.602468	0.478545	0.435497	0.957743	0.379526	0.728671	0.241065	0.804275	0.286995	0.971634	0.541474	0.684204	0.612428	0.64429	0.80761	0.259257	0.636581	0.452414	0.962648	0.139841	0.627086	0.470043	0.343873	0.457249	0.887694	0.695025	0.849307	0.298296	0.315633	0.761544	0.119284	0.848432	0.957841	0.775277	0.353182	0.500828	0.204618	0.744748	0.555335	0.537748
CDH3	Intramuscular_fat	0.468069	0.900515	0.220969	0.652785	0.246542	0.984327	0.229486	0.674156	0.932227	0.878103	0.923903	0.480678	0.705608	0.80049	0.534969	0.48912	0.314112	0.812651	0.800812	0.448631	0.0729571	0.420374	0.573048	0.391412	0.350848	0.554267	0.274868	0.936086	0.296644	0.228743	0.558172	0.340732	0.0559074	0.766229	0.535235	0.873229	0.418744	0.989361	0.566011	0.441233	0.647827	0.467741	0.411358
CHTF8	Liver	0.812418	0.0861141	0.00564849	0.795721	0.632122	0.685004	0.140124	0.375819	0.844879	0.207749	0.955621	0.666079	0.754711	0.931481	0.377391	0.888708	0.277975	0.643573	0.613715	0.266771	0.263221	0.290293	0.778515	0.644937	0.443328	0.227327	0.574642	0.723187	0.528424	0.718559	0.869547	0.0166578	0.0439361	0.447891	0.583361	0.383251	0.673933	0.448092	0.845801	0.966221	0.697477	0.924022	0.266189
CDH1	Blood	0.425917	0.543265	0.530027	0.528456	0.960617	0.876309	0.927494	0.781601	0.431011	0.4087	0.713793	0.405822	0.75261	0.58779	0.522116	0.530979	0.346848	0.647627	0.434399	0.776236	0.577201	0.397802	0.8389	0.558097	0.497887	0.67866	0.687051	0.556856	0.622713	0.806728	0.50146	0.366644	0.401336	0.908643	0.832802	0.56986	0.815277	0.426085	0.326842	0.635577	0.616212	0.84211	0.902346
COQ7	Macrophage	0.752933	0.383333	0.467097	0.529222	0.563358	0.600027	0.170091	0.139634	0.544127	0.694277	0.321858	0.889299	0.343343	0.766493	0.60181	0.870923	0.730309	0.792946	0.926396	0.420974	0.168104	0.937488	0.644426	0.284888	0.74834	0.564025	0.754585	0.803332	0.869732	0.950815	0.908476	0.548268	0.562287	0.957715	0.644896	0.685349	0.920109	0.198399	0.497507	0.909959	0.962823	0.934684	0.45679
MOCS1	Adipose	0.954315	0.470698	0.303128	0.101013	0.148256	0.708975	0.186248	0.497653	0.122404	0.422803	0.989865	0.52332	0.411254	0.331866	0.64465	0.406226	0.366112	0.478994	0.855721	0.0155778	0.293241	0.049208	0.110079	0.00366912	0.526344	0.0838783	0.0705471	0.218626	0.718331	0.63243	0.670917	0.833167	0.601076	0.292112	0.173366	0.279155	0.889016	0.953593	0.407712	0.925021	0.0619729	0.99391	0.141781
ATAD2B	Skin_fibroblast	0.795937	0.578488	0.740774	0.939827	0.61594	0.566005	0.93705	0.668608	0.612405	0.551368	0.179781	0.092605	0.709896	0.895635	0.00812373	0.245256	0.769452	0.279059	0.379985	0.967736	0.562285	0.361391	0.0426519	0.129379	0.66782	0.887163	0.774809	0.939803	0.256858	0.575343	0.962685	0.956188	0.731511	0.19909	0.864727	0.433125	0.678671	0.628557	0.305228	0.440916	0.349062	0.136227	0.24934
FAM228A	Hypothalamus	0.709506	0.650114	0.789917	0.735429	0.459728	0.510496	0.372543	0.569916	0.646539	0.338707	0.551755	0.166896	0.233746	0.316448	0.548991	0.83371	0.97295	0.444543	0.316607	0.894327	0.244658	0.0228467	0.00428279	0.0134553	0.825601	0.69308	0.333961	0.63159	0.561168	0.790646	0.546844	0.465958	0.65182	0.262866	0.378487	0.275798	0.426995	0.142513	0.716362	0.415353	0.00403898	0.720601	0.373473
FKBP1B	Oviduct	0.701354	0.414371	0.599369	0.286667	0.300149	0.0658527	0.760783	0.448139	0.978567	0.323049	0.485806	0.00200473	0.0661796	0.893843	0.472887	0.309575	0.939879	0.405087	0.996986	0.915625	0.572335	0.453493	0.796902	0.413424	0.780385	0.66369	0.223791	0.518759	0.359649	0.229017	0.183475	0.804459	0.921505	0.519537	0.740428	0.994925	0.301433	0.244534	0.395601	0.182752	0.138673	0.955205	0.539846
UBXN2A	Blood	0.787411	0.952094	0.484841	0.640497	0.887817	0.116544	0.820769	0.500232	0.428673	0.979508	0.116659	0.762034	0.609215	0.922827	0.058442	0.765851	0.171535	0.657634	0.755667	0.830408	0.0627865	0.0238035	0.00178854	0.00551947	0.784005	0.438524	0.552526	0.977647	0.102622	0.193816	0.446845	0.0542981	0.834125	0.544861	0.65475	0.811463	0.483715	0.650947	0.949637	0.440262	0.0173252	0.19713	0.682439
TP53I3	Adipose	0.545245	0.455895	0.456241	0.431619	0.834614	0.0944723	0.229773	0.727749	0.784047	0.811703	0.590539	0.0198719	0.150101	0.126286	0.742169	0.600602	0.888884	0.682352	0.874102	0.0462892	0.843237	0.480686	0.507094	0.375175	0.625792	0.585922	0.943421	0.0966272	0.219927	0.00422146	0.835405	0.943019	0.0633383	0.158234	0.0794663	0.975359	0.00201933	0.538049	0.112951	0.122757	0.189875	0.7402	0.659618
FAM228B	Liver	0.441864	0.00860984	0.0056363	0.0609006	0.394452	0.0749229	0.546957	0.675965	0.822784	0.633717	0.9719	0.0208056	0.178292	0.553838	0.232571	0.0226694	0.0354419	0.0339421	0.703382	0.247867	0.669971	0.860891	0.85126	0.814125	0.0319428	0.366547	0.332383	0.0491193	0.16602	0.294937	0.296979	0.545989	0.731098	0.192669	0.478118	0.28538	0.0668684	0.783102	0.185065	0.477633	0.949301	0.879452	0.757564
KLHL29	Mammary	0.920239	0.890358	0.892041	0.881167	0.731523	0.117693	0.510037	0.843019	0.882143	0.55418	0.544625	0.566901	0.919105	0.407725	0.415504	0.946268	0.5578	0.863418	0.996101	0.0973385	0.347505	0.904066	0.752426	0.862767	0.105236	0.880501	0.297316	0.166309	0.261279	0.156115	0.270228	0.184488	0.295768	0.524085	0.221154	0.441655	0.967739	0.341846	0.154031	0.341317	0.735599	0.976773	0.0487802
PRDX5	Macrophage	0.201747	0.222765	0.455133	0.306068	0.229655	0.609329	0.632844	0.959191	0.238864	0.974222	0.955972	0.767254	0.364585	0.90929	0.583372	0.689671	0.539449	0.778197	0.533051	0.720445	0.904783	0.868817	0.707459	0.758948	0.743161	0.847912	0.770951	0.555059	0.872905	0.699902	0.18111	0.455322	0.347601	0.371884	0.976491	0.714778	0.964237	0.941687	0.878267	0.485149	0.389807	0.889487	0.828204
CCDC88B	Macrophage	0.611104	0.326426	0.612373	0.37262	0.639222	0.919622	0.6393	0.804029	0.669199	0.606522	0.415503	0.852768	0.939125	0.740986	0.719644	0.441396	0.330899	0.95323	0.896258	0.833418	0.820433	0.86541	0.730791	0.928847	0.807618	0.826524	0.772793	0.701122	0.838167	0.586762	0.459504	0.919412	0.497083	0.682497	0.602831	0.923566	0.589992	0.573203	0.76741	0.795522	0.704312	0.615633	0.934516
RPS6KA4	Uterus	0.375843	0.142507	0.252556	0.0527171	0.161991	0.0314111	0.567551	0.636215	0.854405	0.121733	0.24402	0.509553	0.404213	0.595243	0.837376	0.612885	0.610656	0.629859	0.877705	0.814785	0.256076	0.824157	0.950408	0.326253	0.496143	0.138003	0.265002	0.995489	0.700895	0.356226	0.00540965	0.550633	0.0428954	0.970177	0.919415	0.590109	0.125568	0.265434	0.628128	0.728263	0.593247	0.594577	0.21286
NUDT22	Macrophage	0.874078	0.757622	0.429951	0.870797	0.528184	0.535459	0.832468	0.802861	0.419751	0.530638	0.852868	0.72272	0.207044	0.4608	0.883606	0.737694	0.435559	0.333463	0.730622	0.306909	0.594257	0.748541	0.856279	0.627412	0.456699	0.701953	0.70211	0.233205	0.487672	0.503671	0.980749	0.10978	0.271249	0.947275	0.946459	0.832696	0.251099	0.494023	0.908313	0.251057	0.951468	0.801229	0.706984
NRXN2	Lung	0.803842	0.959082	0.724902	0.464686	0.694234	0.623715	0.862714	0.750741	0.730207	0.940229	0.408022	0.656115	0.724476	0.954325	0.627033	0.736568	0.839154	0.623772	0.714929	0.900422	0.986927	0.481651	0.779573	0.635671	0.561869	0.95152	0.505436	0.872303	0.972116	0.58639	0.633275	0.50791	0.990138	0.951567	0.610247	0.752196	0.547285	0.823109	0.49041	0.671378	0.497723	0.841431	0.275304
ESRRA	Blood	0.748002	0.841327	0.837675	0.842799	0.789454	0.560645	0.774384	0.108999	0.847445	0.20648	0.150317	0.212252	0.993761	0.489131	0.635442	0.415087	0.853845	0.295279	0.545263	0.744608	0.395583	0.471232	0.347244	0.166523	0.135091	0.386932	0.950639	0.98169	0.682411	0.614203	0.776118	0.612988	0.464717	0.912446	0.706084	0.583003	0.803001	0.997865	0.878176	0.579857	0.530688	0.883616	0.386242
MACROD1	Liver	0.562119	0.737395	0.760483	0.0583147	0.203542	0.712946	0.596711	0.51092	0.921451	0.861672	0.305374	0.303361	0.257466	0.10786	0.581927	0.955218	0.360297	0.468219	0.958606	0.0289079	0.634158	0.712845	0.840769	0.714566	0.0170219	0.558038	0.743265	0.289632	0.0192474	0.837131	0.153039	0.793323	0.559332	0.871316	0.819283	0.901303	0.613088	0.217096	0.978204	0.41499	0.922398	0.834177	0.880978
FKBP2	Intramuscular_fat	0.836908	0.912895	0.765173	0.748915	0.728273	0.694625	0.975796	0.557625	0.791001	0.861849	0.798968	0.887241	0.470575	0.875848	0.903096	0.770545	0.761551	0.65845	0.948339	0.796156	0.559382	0.761076	0.85275	0.918226	0.739204	0.614438	0.967031	0.324953	0.367458	0.554092	0.955332	0.148337	0.508877	0.52427	0.683428	0.90147	0.752298	0.920132	0.727955	0.633502	0.527781	0.839366	0.942041
TRMT112	Lymph_node	0.419574	0.728168	0.418313	0.943218	0.0616559	0.886589	0.827703	0.671158	0.832351	0.0892151	0.56954	0.638085	0.49282	0.732856	0.760834	0.795382	0.563836	0.559574	0.624924	0.981611	0.919548	0.648182	0.886259	0.625466	0.320515	0.947245	0.920456	0.542218	0.682498	0.57315	0.914933	0.75381	0.0184091	0.866805	0.587969	0.794365	0.507044	0.066594	0.965917	0.634441	0.779998	0.123106	0.796888
FERMT3	Salivary_gland	0.997709	0.61639	0.474692	0.868291	0.972924	0.166641	0.916396	0.956261	0.573884	0.2795	0.82037	0.841626	0.209041	0.323839	0.530688	0.57614	0.416739	0.487618	0.914495	0.339262	0.811143	0.728624	0.870206	0.647117	0.405692	0.47538	0.37327	0.937129	0.663105	0.273126	0.799769	0.870512	0.180696	0.549741	0.723786	0.867881	0.356862	0.859967	0.76179	0.0490384	0.899527	0.937914	0.258533
DCP1B	Macrophage	0.320626	0.513166	0.599787	0.526266	0.76162	0.937476	0.343586	0.398634	0.845039	0.770716	0.974335	0.561185	0.630817	0.507328	0.550797	0.985541	0.928072	0.697702	0.736553	0.596646	0.641374	0.761389	0.74754	0.402828	0.597406	0.571191	0.577918	0.214387	0.461131	0.729957	0.682417	0.841661	0.537749	0.560681	0.616733	0.939963	0.69075	0.841616	0.52607	0.700658	0.958155	0.874706	0.952316
ADIPOR2	Hypothalamus	0.719371	0.881794	0.617608	0.35717	0.234146	0.376445	0.554386	0.786461	0.796597	0.552306	0.131995	0.587463	0.952739	0.496705	0.530954	0.445696	0.341482	0.693957	0.707384	0.454348	0.174842	0.0459768	0.00594421	0.0141849	0.61317	0.653931	0.441078	0.669768	0.301507	0.0966368	0.989901	0.367581	0.485127	0.252222	0.620232	0.91982	0.40754	0.693275	0.161393	0.608711	0.0192463	0.771621	0.0617578
SPATS2L	Blood	0.53157	0.543732	0.931268	0.466921	0.891417	0.85393	0.762855	0.960748	0.694398	0.889184	0.127995	0.268752	0.703282	0.0611336	0.240092	0.132572	0.011672	0.947954	0.432828	0.0173435	0.0773945	0.588885	0.853908	0.380926	0.324491	0.808841	0.0319561	0.000846911	0.323112	0.254465	0.561099	0.0870821	0.0253267	0.375794	0.00446989	0.0150586	0.144353	0.59203	0.796078	0.606932	0.336012	0.0221828	0.0193852
KCTD18	Adipose	0.670528	0.657794	0.822917	0.794926	0.909546	0.224778	0.821493	0.672935	0.329445	0.756987	0.560043	0.241121	0.431777	0.00490125	0.152591	0.0329221	0.000699748	0.979049	0.72303	0.0178208	0.621576	0.691039	0.562302	0.413213	0.845089	0.936377	0.0272236	0.00436213	0.504011	0.42269	0.89667	0.0268399	0.0227799	0.0205819	0.00135429	0.0134549	0.186135	0.90107	0.308455	0.0882443	0.183222	0.0320969	0.00391462
GNAS	Intramuscular_fat	0.950721	0.894411	0.492268	0.250884	0.291976	0.521226	0.268171	0.413411	0.400127	0.803834	0.159907	0.80912	0.0701307	0.747053	0.100736	0.794635	0.519032	0.797223	0.765302	0.900994	0.513344	0.559799	0.695604	0.687471	0.985677	0.305922	0.700136	0.748146	0.36465	0.983213	0.235968	0.437269	0.838744	0.916092	0.545759	0.330802	0.563019	0.574518	0.443135	0.35221	0.178694	0.941369	0.29172
NPEPL1	Macrophage	0.144527	0.201403	0.391904	0.969606	0.114403	0.334266	0.543647	0.31161	0.260845	0.974093	0.803309	0.455019	0.687913	0.254234	0.504445	0.256206	0.524211	0.583043	0.281191	0.509538	0.576411	0.636677	0.136412	0.746231	0.760027	0.514908	0.984634	0.359665	0.0988283	0.580704	0.413928	0.664155	0.511429	0.764272	0.450022	0.374824	0.147197	0.7719	0.914623	0.549464	0.654275	0.037032	0.216695
ABCD4	Blood	0.116894	0.303463	0.154512	0.249118	0.801514	0.928954	0.0294814	0.352397	0.0581247	0.417428	0.787438	0.263908	0.812742	0.36118	0.14095	0.275283	0.757995	0.560852	0.358086	0.555972	0.320721	0.663425	0.895285	0.974494	0.806425	0.820228	0.535385	0.927233	0.410508	0.555534	0.527765	0.712413	0.966209	0.817183	0.782933	0.951433	0.566002	0.527142	0.347194	0.613275	0.571668	0.61984	0.577909
ISCA2	Lung	0.978961	0.945113	0.8152	0.840665	0.976	0.5704	0.487468	0.550069	0.149768	0.424174	0.653415	0.79404	0.321357	0.566265	0.637305	0.481024	0.810848	0.681412	0.693856	0.0801094	0.196175	0.281992	0.288061	0.546794	0.0482065	0.616254	0.121175	0.0342386	0.0275015	0.44161	0.811638	0.3763	0.859574	0.600792	0.0170194	0.864143	0.343826	0.280234	0.568105	0.799022	0.840149	0.0623503	0.680888
ALDH6A1	Liver	0.940113	0.721476	0.628835	0.982951	0.980367	0.0260821	0.259025	0.653387	0.419562	0.9915	0.0674502	0.101921	0.037236	0.673808	0.326241	0.368216	0.296819	0.050381	0.00288983	0.00969819	0.290765	0.606605	0.416196	0.308941	0.115803	0.523413	0.776997	0.00542428	0.512716	0.190206	0.0803538	0.921186	0.847894	0.853766	0.0750934	0.421537	0.245876	0.87865	0.000566061	0.0914969	0.0348697	0.944988	0.315662
LTBP2	Uterus	0.609664	0.614109	0.801117	0.848383	0.726444	0.598482	0.371903	0.596046	0.888646	0.354959	0.559488	0.451866	0.716354	0.758552	0.881109	0.50731	0.909175	0.318105	0.500244	0.503635	0.889227	0.0852083	0.679837	0.533518	0.954779	0.848371	0.328659	0.211637	0.260541	0.355338	0.872798	0.413881	0.959105	0.421188	0.438675	0.6919	0.373897	0.703339	0.686432	0.197175	0.126767	0.211951	0.190077
LIN52	Liver	0.795835	0.453391	0.312825	0.557037	0.903497	0.407928	0.908329	0.510661	0.404675	0.978014	0.371484	0.751208	0.96777	0.403993	0.239955	0.505899	0.21709	0.501073	0.532693	0.43247	0.159707	0.284225	0.0424717	0.301017	0.418581	0.812889	0.991672	0.445839	0.566455	0.609898	0.334747	0.400611	0.986861	0.856438	0.788428	0.467713	0.283002	0.876289	0.646999	0.557153	0.287936	0.115782	0.482272
SYNDIG1L	Adipose	0.941595	0.977532	0.663165	0.992777	0.978745	0.191031	0.873275	0.637652	0.299154	0.199605	0.460054	0.805273	0.636269	0.373843	0.0408678	0.627298	0.411601	0.877069	0.266667	0.784999	0.527294	0.0595867	0.733881	0.527861	0.930456	0.64684	0.0706012	0.574409	0.086681	0.354731	0.387083	0.858622	0.818676	0.264715	0.639303	0.0908509	0.394375	0.372705	0.162097	0.911674	0.626788	0.0363887	0.120441
NPC2	Blood	0.835781	0.521012	0.431084	0.992274	0.987513	0.312529	0.932106	0.440479	0.302675	0.307607	0.905038	0.330619	0.407276	0.423234	0.979578	0.505729	0.812509	0.730848	0.87527	0.576963	0.481932	0.198718	0.506936	0.440559	0.199425	0.844342	0.543918	0.529264	0.436615	0.31287	0.640274	0.97055	0.83547	0.786778	0.358471	0.532887	0.713906	0.637424	0.510748	0.252692	0.185737	0.828714	0.187869
PEX14	Intramuscular_fat	0.241206	0.573465	0.15989	0.579054	0.330505	0.183367	0.272246	0.366486	0.755551	0.931253	0.66039	0.845696	0.809047	0.962599	0.65686	0.493409	0.64527	0.91312	0.289673	0.58802	0.93417	0.802791	0.922528	0.795808	0.576691	0.53057	0.734533	0.447272	0.622107	0.302312	0.757603	0.768001	0.763286	0.609324	0.296756	0.481128	0.393415	0.648911	0.498043	0.977534	0.885785	0.471009	0.447668
WNT11	Macrophage	0.515287	0.331534	0.978505	0.487558	0.731647	0.644454	0.465719	0.716952	0.835503	0.779346	0.215018	0.82813	0.881719	0.759171	0.337693	0.253578	0.710153	0.903964	0.856262	0.709566	0.83793	0.0355971	0.461564	0.0427239	0.38834	0.00464316	0.609433	0.208393	0.606911	0.166523	0.484642	0.417413	0.782342	0.298836	0.565262	0.517308	0.207087	0.641801	0.800851	0.0985309	0.0896885	0.236858	0.141554
SMARCA5	Macrophage	0.359444	0.318964	0.893552	0.72833	0.249216	0.237998	0.513554	0.929649	0.610915	0.419284	0.434359	0.498538	0.16955	0.616702	0.772868	0.804891	0.796336	0.880589	0.997769	0.442312	0.369159	0.49325	0.713511	0.983407	0.744733	0.87131	0.468949	0.754532	0.83877	0.319299	0.536455	0.565181	0.178841	0.133948	0.650388	0.457692	0.539671	0.343501	0.78602	0.528313	0.569513	0.473775	0.587423
GAB1	Intramuscular_fat	0.908691	0.748385	0.857684	0.919938	0.900657	0.725247	0.753976	0.972769	0.532785	0.330099	0.288943	0.528139	0.803516	0.924847	0.556443	0.759009	0.890815	0.653979	0.716677	0.845238	0.785742	0.572106	0.344036	0.75357	0.824988	0.568992	0.943169	0.773294	0.705937	0.905117	0.906005	0.805731	0.953011	0.431419	0.823021	0.819162	0.90814	0.933743	0.828289	0.48713	0.614417	0.809828	0.929997
UTP25	Adipose	0.193544	0.713328	0.0593481	0.235754	0.668262	0.605592	0.769234	0.759181	0.686961	0.849996	0.992358	0.500058	0.432754	0.273307	0.570951	0.326728	0.606445	0.94518	0.251685	0.135533	0.960368	0.22566	0.0373204	0.401426	0.324412	0.416139	0.217313	0.229175	0.18137	0.527764	0.681499	0.478894	0.862093	0.0229967	0.464272	0.340904	0.800601	0.433173	0.388518	0.150914	0.157303	0.667926	0.22217
LYSMD2	Blood	0.413653	0.478387	0.741205	0.473191	0.986509	0.876415	0.418965	0.937248	0.875058	0.533986	0.889946	0.912676	0.397202	0.700552	0.838886	0.3957	0.75451	0.985386	0.989479	0.786999	0.143644	0.70577	0.444621	0.641741	0.263224	0.542842	0.578885	0.318456	0.768531	0.970112	0.670478	0.510749	0.960368	0.429768	0.892213	0.951706	0.842328	0.745413	0.493498	0.31257	0.586861	0.91604	0.357089
TMOD2	Mammary	0.281129	0.138515	0.641077	0.448279	0.356137	0.279301	0.124109	0.68224	0.285684	0.0943678	0.648455	0.239455	0.902348	0.825498	0.46279	0.766672	0.884855	0.263761	0.371225	0.420598	0.283471	0.296787	0.758993	0.400753	0.528023	0.455648	0.81916	0.57587	0.745805	0.863034	0.180043	0.547509	0.0228941	0.39897	0.974846	0.983718	0.693291	0.810257	0.645284	0.853607	0.749848	0.703684	0.523262
MRPS18C	Mammary	0.718239	0.651403	0.933071	0.865723	0.557556	0.761498	0.77713	0.876554	0.83448	0.89134	0.81933	0.65657	0.662492	0.74216	0.947847	0.697172	0.957746	0.724248	0.991379	0.534482	0.978217	0.643117	0.955762	0.594685	0.638967	0.884035	0.86754	0.997028	0.845454	0.761556	0.957566	0.867362	0.904619	0.745335	0.934766	0.968087	0.75125	0.81938	0.887923	0.871692	0.825295	0.803179	0.700317
HPSE	Blood	0.143212	0.302762	0.361428	0.223391	0.451217	0.478201	0.790218	0.818772	0.809802	0.187068	0.584746	0.227219	0.196603	0.653092	0.979938	0.742058	0.872142	0.551898	0.908905	0.0442332	0.87202	0.398037	0.392038	0.29811	0.58917	0.694936	0.288815	0.286533	0.764725	0.100317	0.309275	0.470175	0.92232	0.488403	0.0808961	0.327169	0.0246508	0.313143	0.718564	0.639613	0.378043	0.2178	0.0637925
LIN54	Lung	0.587407	0.350871	0.655778	0.617719	0.992517	0.131178	0.396979	0.688023	0.817984	0.62898	0.362034	0.014749	0.907913	0.515111	0.508285	0.217064	0.436281	0.785883	0.866368	0.252804	0.544555	0.8187	0.841186	0.732322	0.642513	0.528129	0.248953	0.822604	0.855452	0.525079	0.847183	0.931504	0.368824	0.982377	0.735894	0.563473	0.454487	0.675206	0.976842	0.185689	0.815882	0.552835	0.30457
COPS4	Blood	0.7103	0.814409	0.803657	0.685885	0.825183	0.271939	0.112586	0.393357	0.466505	0.95776	0.224667	0.702193	0.334202	0.88711	0.601231	0.535026	0.411502	0.529706	0.821111	0.9009	0.847555	0.850819	0.553903	0.344569	0.558521	0.952983	0.989339	0.440302	0.885771	0.394509	0.297369	0.40507	0.340981	0.84436	0.145678	0.80497	0.15877	0.221465	0.443952	0.449016	0.942146	0.516165	0.852369
COQ2	Adipose	0.131716	0.151759	0.622449	0.334553	0.351893	0.959162	0.981713	0.948755	0.482036	0.173427	0.928055	0.0046431	0.231798	0.710639	0.959676	0.806232	0.729442	0.269284	0.986501	0.0427996	0.408484	0.0170485	0.0772422	0.00194744	0.572417	0.797675	0.0492843	0.660267	0.335162	0.186604	0.344136	0.492488	0.818613	0.993394	0.744577	0.314092	0.0496354	0.349595	0.209781	0.767778	0.0291869	0.134136	0.00189426
ABRAXAS1	Adipose	0.113237	0.232787	0.328958	0.237079	0.348157	0.224282	0.841591	0.356594	0.570368	0.138738	0.740211	0.402171	0.722567	0.473817	0.467786	0.159336	0.551017	0.786597	0.627656	0.454953	0.86283	0.628672	0.75679	0.774191	0.685171	0.926447	0.586395	0.787376	0.453466	0.210124	0.172086	0.766344	0.649626	0.147031	0.579002	0.615735	0.103344	0.427981	0.948249	0.976005	0.622306	0.754138	0.354526
PLAC8	Blood	0.898989	0.691199	0.80266	0.911187	0.773475	0.396977	0.702089	0.523491	0.942355	0.855136	0.350391	0.467664	0.78565	0.380677	0.817977	0.29363	0.345164	0.826624	0.765196	0.939301	0.850305	0.766204	0.373875	0.569831	0.491662	0.775331	0.988294	0.558287	0.273264	0.370785	0.691535	0.301717	0.938608	0.996194	0.254764	0.518692	0.357832	0.814823	0.67495	0.560816	0.543806	0.48765	0.866647
PRG4	Liver	0.499923	0.182389	0.336299	0.434827	0.676372	0.292071	0.0854368	0.483425	0.80637	0.710418	0.793675	0.509805	0.0175217	0.640324	0.439445	0.215686	0.465909	0.479657	0.929332	0.720075	0.846947	0.807911	0.287693	0.345885	0.41615	0.577021	0.34608	0.461379	0.281346	0.868027	0.187229	0.0924291	0.911769	0.415876	0.678512	0.560749	0.408452	0.0164304	0.389758	0.342157	0.968658	0.32828	0.724252
AREL1	Muscle	0.5	0.612564	0.897014	0.534133	0.891522	0.52516	0.165794	0.247732	0.348688	0.326594	0.535338	0.924714	0.950422	0.824093	0.740829	0.70947	0.252712	0.646055	0.82527	0.82562	0.727858	0.498922	0.0721915	0.391207	0.235885	0.554529	0.418002	0.838506	0.952663	0.290387	0.948703	0.3194	0.724563	0.208206	0.820778	0.726045	0.580538	0.833651	0.429228	0.305829	0.365115	0.764013	0.846388
PROX2	Liver	0.894975	0.460335	0.514655	0.289547	0.466291	0.938196	0.243871	0.100962	0.274148	0.762971	0.0521322	0.688258	0.48305	0.744119	0.430522	0.709601	0.499564	0.219727	0.161467	0.0680223	0.601205	0.475373	0.928403	0.631747	0.11294	0.777517	0.766984	0.0760092	0.0343304	0.924082	0.474831	0.610158	0.409567	0.513958	0.3585	0.697574	0.758604	0.954809	0.0408322	0.668513	0.440627	0.1343	0.927873
PXDC1	Leukocyte	0.810479	0.900568	0.786309	0.616138	0.82311	0.896287	0.318397	0.791267	0.527587	0.989933	0.997278	0.274622	0.249168	0.0714046	0.54139	0.132111	0.369347	0.455846	0.509136	0.272991	0.588871	0.751297	0.750645	0.790628	0.675248	0.994935	0.232101	0.851281	0.681563	0.923512	0.674737	0.762437	0.924293	0.772494	0.418958	0.286021	0.801851	0.865681	0.818895	0.774868	0.714898	0.840133	0.427959
ECI2	Intramuscular_fat	0.86203	0.737822	0.798452	0.613897	0.928405	0.440129	0.697931	0.937675	0.997577	0.511911	0.236271	0.199039	0.178508	0.595405	0.773493	0.155066	0.187302	0.384678	0.835052	0.224378	0.930171	0.988908	0.868037	0.811937	0.166693	0.258184	0.281891	0.876803	0.776853	0.769759	0.368384	0.544244	0.8064	0.476105	0.637739	0.698737	0.851538	0.783237	0.962129	0.221009	0.923051	0.893988	0.491695
PRPF4B	Embryo	0.940736	0.601808	0.595038	0.534448	0.741286	0.461574	0.634672	0.889357	0.933444	0.185454	0.245713	0.135697	0.465985	0.0369698	0.386037	0.0572137	0.091816	0.724807	0.863315	0.932509	0.611155	0.211563	0.323337	0.730432	0.890059	0.603604	0.92438	0.8073	0.532089	0.730354	0.398813	0.820769	0.515579	0.776459	0.647052	0.935275	0.46497	0.826104	0.837895	0.242827	0.233846	0.18602	0.812587
CRHR2	Jejunum	0.416275	0.628407	0.335189	0.306158	0.0838383	0.327262	0.995312	0.711962	0.477052	0.301186	0.35207	0.895936	0.783721	0.486808	0.32852	0.967025	0.769558	0.946188	0.393425	0.0198683	0.722078	0.235168	0.74595	0.99558	0.937799	0.814737	0.384134	0.102775	0.863496	0.275908	0.198251	0.740045	0.256435	0.561592	0.240755	0.170453	0.911532	0.839341	0.909216	0.845076	0.124545	0.969992	0.332786
NOD1	Adipose	0.0818565	0.0739508	0.829896	0.118066	0.904894	0.641351	0.763409	0.775016	0.688798	0.00888918	0.752815	0.993981	0.186066	0.622133	0.681881	0.755067	0.432574	0.989887	0.626471	0.857703	0.56234	0.799621	0.945394	0.910723	0.82881	0.792281	0.242719	0.738336	0.560123	0.666957	0.869308	0.746202	0.217804	0.833135	0.205375	0.534293	0.542953	0.42792	0.768659	0.338612	0.957092	0.118302	0.325848
CALHM3	Adipose	0.874178	0.989079	0.684179	0.928171	0.854991	0.608618	0.89147	0.841938	0.232105	0.899254	0.913774	0.871326	0.966273	0.674331	0.779822	0.871015	0.862502	0.705006	0.567065	0.961258	0.938427	0.782568	0.763865	0.931545	0.587481	0.968749	0.909605	0.824048	0.48068	0.521261	0.573306	0.86465	0.722698	0.821864	0.951677	0.56942	0.85998	0.564073	0.550912	0.518199	0.910651	0.658921	0.86963
GGCT	Milk_cell	0.991881	0.857303	0.419695	0.111572	0.0844531	0.0189487	0.60537	0.987016	0.45897	0.274595	0.103424	0.958177	0.844241	0.312118	0.690094	0.291216	0.196895	0.903052	0.78276	0.615362	0.793655	0.939721	0.55503	0.736618	0.935217	0.859951	0.264535	0.91099	0.370938	0.651603	0.120039	0.735262	0.842159	0.868864	0.739385	0.242116	0.52709	0.724963	0.666541	0.113364	0.790044	0.186502	0.582346
GARS1	Embryo	0.650217	0.992782	0.214272	0.185823	0.0761263	0.220223	0.76772	0.739462	0.555401	0.334745	0.371421	0.913692	0.700429	0.582205	0.343957	0.866047	0.896383	0.683123	0.511368	0.042454	0.848033	0.175063	0.562143	0.979707	0.969788	0.925628	0.626192	0.156519	0.924069	0.396901	0.157204	0.847384	0.405493	0.709749	0.299413	0.258094	0.912481	0.957501	0.767096	0.856014	0.124399	0.893491	0.501445
REG3G	Ileum	0.429968	0.438526	0.756129	0.924531	0.288718	0.0571721	0.527754	0.851805	0.408238	0.961021	0.449373	0.357419	0.561161	0.412401	0.719585	0.570822	0.340785	0.563808	0.906049	0.590094	0.725791	0.772897	0.900082	0.671763	0.809097	0.667244	0.412596	0.547659	0.871309	0.581112	0.139953	0.986366	0.64674	0.857474	0.711742	0.651682	0.804611	0.826578	0.533007	0.932736	0.981991	0.707187	0.777763
TTC4	Blood	0.394185	0.079117	0.30518	0.085158	0.493925	0.288408	0.446746	0.445443	0.860146	0.299901	0.760066	0.938554	0.644366	0.854455	0.826121	0.172816	0.449848	0.539976	0.546753	0.820462	0.127405	0.367878	0.246322	0.585721	0.379075	0.372394	0.29647	0.471591	0.320947	0.438572	0.033852	0.0870388	0.522142	0.692715	0.341112	0.169569	0.789214	0.268199	0.77981	0.577045	0.692867	0.620608	0.627533
BSND	Uterus	0.766762	0.902173	0.589239	0.433	0.173534	0.377799	0.15184	0.789086	0.288067	0.738547	0.363667	0.528809	0.613297	0.983365	0.425259	0.634973	0.776175	0.906267	0.143912	0.864694	0.219883	0.515511	0.487062	0.271883	0.293121	0.574919	0.285516	0.510867	0.840989	0.405633	0.804463	0.141289	0.0720346	0.822715	0.307924	0.0622113	0.838987	0.533801	0.0572369	0.00908728	0.764345	0.906147	0.0787771
TTC22	Blood	0.448398	0.161885	0.361985	0.196182	0.71061	0.0880119	0.105464	0.245082	0.322924	0.0876912	0.511035	0.631481	0.153684	0.0919897	0.361962	0.00686687	0.0554522	0.835413	0.307403	0.146777	0.387795	0.00443279	0.943981	0.0308476	0.17624	0.260125	0.905141	0.408702	0.504386	0.328095	0.173747	0.181909	0.033721	0.697862	0.284432	0.47194	0.481957	0.269134	0.687817	0.0533921	0.00535048	0.203596	0.307419
TMEM61	Rumen	0.329084	0.276522	0.91399	0.74032	0.221464	0.510653	0.169585	0.486693	0.267375	0.894932	0.555013	0.842996	0.286883	0.51946	0.417352	0.286867	0.568398	0.543342	0.907987	0.875219	0.319299	0.564139	0.678338	0.903544	0.66022	0.493611	0.537963	0.673651	0.876224	0.383182	0.709953	0.474203	0.76663	0.560888	0.929113	0.562194	0.600395	0.869869	0.0799401	0.294627	0.527456	0.91585	0.246027
GK5	Liver	0.792895	0.796853	0.770656	0.770196	0.688355	0.757025	0.337094	0.866082	0.897204	0.135747	0.965946	0.843498	0.454367	0.618358	0.890995	0.753589	0.694775	0.692427	0.363136	0.533124	0.394831	0.882069	0.269895	0.364468	0.539999	0.950435	0.466855	0.538954	0.0280376	0.261057	0.916914	0.846993	0.728921	0.104837	0.330118	0.37652	0.159955	0.163672	0.421708	0.907847	0.750746	0.300959	0.655199
PLS1	Liver	0.926611	0.65609	0.686223	0.919423	0.872561	0.893204	0.477982	0.782192	0.406994	0.288397	0.862489	0.894023	0.868657	0.771229	0.543254	0.822314	0.437607	0.543475	0.282428	0.215202	0.836307	0.383654	0.599841	0.452649	0.606713	0.18315	0.471696	0.313469	0.0819364	0.0871978	0.855265	0.58765	0.862599	0.931418	0.403025	0.52598	0.211067	0.707324	0.26123	0.69648	0.829347	0.0403583	0.390038
ATP1B3	Ileum	0.810924	0.597664	0.780411	0.71158	0.988821	0.702404	0.890777	0.99972	0.623871	0.883012	0.6303	0.438481	0.818608	0.422258	0.967917	0.681557	0.447879	0.832843	0.659048	0.704201	0.750546	0.919567	0.62701	0.959433	0.75956	0.555156	0.922792	0.586752	0.381825	0.95239	0.465203	0.918565	0.961262	0.312879	0.556742	0.937571	0.972104	0.871178	0.832502	0.694589	0.941208	0.80154	0.939989
ARMC9	Adipose	0.785969	0.541075	0.661505	0.515411	0.691897	0.60288	0.270942	0.550664	0.779494	0.934954	0.884184	0.742933	0.640248	0.171105	0.240349	0.939647	0.934061	0.122515	0.413628	0.883801	0.327055	0.0512149	0.793468	0.855739	0.791913	0.949977	0.372998	0.198466	0.678645	0.288862	0.534372	0.63764	0.469901	0.694017	0.995133	0.351336	0.32116	0.742363	0.292577	0.676663	0.291342	0.154924	0.178866
PDE6D	Mammary	0.392866	0.29083	0.950572	0.345018	0.669967	0.125019	0.716353	0.502071	0.0389423	0.0920333	0.790227	0.392866	0.97273	0.370917	0.776612	0.914236	0.427072	0.68968	0.733452	0.69513	0.121543	0.565515	0.132089	0.314285	0.929694	0.326564	0.216962	0.84341	0.181294	0.498145	0.859823	0.622626	0.897268	0.844863	0.777609	0.460948	0.53448	0.880189	0.434975	0.645232	0.722274	0.53134	0.7712
LRRC8D	Blood	0.75875	0.846497	0.205206	0.494096	0.395287	0.217311	0.286848	0.770009	0.554759	0.324528	0.736451	0.630072	0.19625	0.648563	0.642432	0.55217	0.119252	0.692198	0.867962	0.415506	0.860551	0.225942	0.900505	0.255888	0.93975	0.291959	0.356858	0.762187	0.0664226	0.850142	0.31867	0.267555	0.490736	0.216746	0.914815	0.842865	0.95735	0.637397	0.404774	0.139672	0.615961	0.915679	0.925602
FAM135B	Uterus	0.0494841	0.0764566	0.409498	0.388334	0.956888	0.706314	0.68907	0.898829	0.91955	0.83817	0.732645	0.697672	0.541013	0.240496	0.580344	0.948964	0.777366	0.736427	0.223122	0.992558	0.680045	0.898609	0.552443	0.634041	0.967102	0.372301	0.569647	0.483474	0.900414	0.315551	0.475336	0.799137	0.159349	0.723593	0.590389	0.542147	0.668995	0.857119	0.330944	0.44646	0.831849	0.585107	0.52103
ADHFE1	Blood	0.812707	0.598552	0.533439	0.419086	0.674353	0.328825	0.110009	0.997055	0.520023	0.533424	0.862188	0.2175	0.825313	0.884117	0.768435	0.77938	0.8915	0.219281	0.398673	0.470029	0.89127	0.536379	0.668536	0.739229	0.937906	0.512362	0.42162	0.974401	0.866784	0.545348	0.472935	0.658713	0.831741	0.425116	0.442037	0.384021	0.834329	0.84425	0.412275	0.610736	0.914216	0.971946	0.322599
VXN	Blood	0.901103	0.877999	0.902535	0.925994	0.744121	0.634965	0.95679	0.965716	0.86176	0.730175	0.885066	0.738731	0.95087	0.783067	0.64717	0.7139	0.433169	0.742916	0.816993	0.935953	0.787253	0.783871	0.671054	0.905345	0.693252	0.754529	0.447006	0.669281	0.984015	0.823158	0.557054	0.971502	0.653123	0.739211	0.589852	0.595383	0.727934	0.674331	0.988046	0.923995	0.792022	0.701582	0.958139
ETNPPL	Intramuscular_fat	0.913367	0.543035	0.28489	0.49873	0.742077	0.980034	0.606115	0.810172	0.836208	0.203792	0.907411	0.330259	0.753088	0.940572	0.733797	0.479752	0.549434	0.707339	0.307825	0.924312	0.452664	0.868775	0.341012	0.904312	0.440898	0.411335	0.974785	0.993008	0.569353	0.907477	0.408646	0.490699	0.315402	0.698098	0.822639	0.667007	0.705979	0.98091	0.652762	0.979825	0.257993	0.985172	0.846347
OSTC	Intramuscular_fat	0.773845	0.888521	0.31156	0.913436	0.970366	0.97373	0.692014	0.744058	0.795812	0.886099	0.732083	0.510171	0.839884	0.914552	0.901711	0.702336	0.551736	0.550053	0.342035	0.873376	0.76793	0.996883	0.315658	0.889731	0.387	0.614369	0.647934	0.847913	0.35221	0.540011	0.620651	0.819561	0.48492	0.469733	0.57204	0.363214	0.589135	0.457888	0.217972	0.642425	0.216834	0.921098	0.890889
DHX35	Blood	0.861531	0.718311	0.878621	0.243179	0.481156	0.831505	0.669795	0.262041	0.956701	0.690664	0.170928	0.229077	0.50312	0.44426	0.954566	0.404996	0.827072	0.453945	0.808644	0.849982	0.659059	0.457698	0.846752	0.330982	0.546307	0.635313	0.242879	0.651419	0.932611	0.531318	0.487604	0.173697	0.942035	0.831764	0.741646	0.947284	0.502956	0.525038	0.987714	0.214178	0.454762	0.591451	0.774202
FAM83D	Hypothalamus	0.873163	0.594947	0.538009	0.737189	0.696068	0.616874	0.54383	0.651528	0.484853	0.86698	0.196314	0.689305	0.423476	0.404245	0.47469	0.0806896	0.0696505	0.139332	0.994976	0.600455	0.650025	0.963992	0.7086	0.424023	0.521562	0.436811	0.284857	0.553984	0.373171	0.307468	0.974885	0.656391	0.349699	0.578344	0.897184	0.913169	0.349848	0.872091	0.899735	0.925764	0.974571	0.371784	0.969937
PPP1R16B	Embryo	0.749536	0.554916	0.837994	0.511194	0.430707	0.644488	0.811618	0.423893	0.619837	0.949555	0.419632	0.872146	0.767934	0.907783	0.989897	0.577037	0.710105	0.924876	0.755906	0.91455	0.991367	0.725007	0.920217	0.355404	0.783387	0.675593	0.330058	0.87269	0.661705	0.407991	0.604338	0.432957	0.589078	0.673631	0.906654	0.720594	0.860561	0.789034	0.771478	0.446754	0.767613	0.94759	0.569476
VAPB	Macrophage	0.710665	0.798086	0.747657	0.253037	0.0244277	0.868588	0.858237	0.329392	0.343567	0.891532	0.15198	0.696933	0.599852	0.128644	0.795036	0.164351	0.0724634	0.887414	0.15073	0.409362	0.92091	0.524053	0.993333	0.31783	0.290897	0.876845	0.530841	0.695882	0.999345	0.701258	0.940134	0.802165	0.361017	0.0243123	0.985624	0.184277	0.741451	0.669327	0.59989	0.0676952	0.808123	0.65863	0.709003
RAB22A	Milk_cell	0.700868	0.567767	0.170767	0.314952	0.339834	0.176443	0.315171	0.612061	0.783411	0.586324	0.973359	0.360383	0.972761	0.0856421	0.0914819	0.243916	0.291187	0.00871815	0.470648	0.91244	0.627113	0.423933	0.80461	0.400084	0.306169	0.570041	0.759733	0.350444	0.0178715	0.154035	0.138002	0.969551	0.889006	0.228669	0.413279	0.442193	0.187932	0.710608	0.421414	0.606838	0.652664	0.0704598	0.251076
FAM205C	Muscle	0.259024	0.322085	0.440659	0.205448	0.928645	0.298116	0.510493	0.400082	0.772674	0.68059	0.870089	0.561232	0.341408	0.626959	0.931959	0.335896	0.182707	0.456276	0.500195	0.894823	0.205695	0.243755	0.605505	0.772393	0.181678	0.35983	0.0977862	0.657884	0.494389	0.54038	0.0790369	0.825799	0.908887	0.660193	0.722417	0.909462	0.607364	0.965678	0.839483	0.462485	0.27839	0.496754	0.89477
STOML2	Mammary	0.179355	0.126062	0.854621	0.0640354	0.256682	0.331964	0.361758	0.834434	0.958933	0.494516	0.90118	0.48439	0.318533	0.412609	0.107953	0.973935	0.570117	0.501021	0.708162	0.840547	0.244955	0.711399	0.0469901	0.983018	0.146662	0.371233	0.561492	0.871445	0.0141176	0.0477448	0.437309	0.751175	0.0814707	0.293605	0.890602	0.184548	0.0461317	0.732777	0.00686142	0.0412067	0.404097	0.32243	0.646071
UNC13B	Blood	0.150114	0.102801	0.792386	0.614708	0.342235	0.73707	0.954556	0.822867	0.441959	0.163073	0.468098	0.489343	0.0344303	0.63883	0.0164974	0.587786	0.82831	0.453467	0.148209	0.0342048	0.0242392	0.713195	0.299312	0.263549	0.372379	0.0263109	0.00182161	0.0125586	0.959671	0.027054	0.075963	0.372169	0.296156	0.781157	0.0799234	0.157486	0.0914691	0.881318	0.318683	0.264183	0.302749	0.400906	0.0260099
SNW1	Adipose	0.763952	0.700695	0.921691	0.984599	0.950096	0.949607	0.958583	0.764468	0.887776	0.981342	0.938285	0.533187	0.644135	0.934339	0.517842	0.935884	0.865384	0.981978	0.788469	0.847852	0.988505	0.910171	0.893923	0.845148	0.920396	0.968816	0.655777	0.830162	0.907139	0.43803	0.959353	0.807133	0.858369	0.59336	0.879606	0.972558	0.45915	0.65881	0.968489	0.924856	0.848649	0.637997	0.801447
SLIRP	Blood	0.646655	0.667876	0.696162	0.51028	0.510064	0.0561254	0.759926	0.447173	0.487806	0.999394	0.518672	0.419042	0.978031	0.201891	0.2243	0.0715336	0.114796	0.100947	0.378312	0.228911	0.415072	0.583238	0.624541	0.55409	0.953213	0.922656	0.43688	0.132896	0.802844	0.142424	0.502118	0.763122	0.381679	0.560413	0.604288	0.939222	0.0721368	0.163851	0.558951	0.83942	0.871962	0.180009	0.543797
ADCK1	Adipose	0.685527	0.642645	0.938019	0.78421	0.547169	0.700102	0.902007	0.825774	0.457237	0.782441	0.535158	0.756817	0.328142	0.543896	0.960913	0.49751	0.894777	0.754835	0.451927	0.911003	0.48079	0.849076	0.230257	0.791126	0.691808	0.111275	0.762185	0.532844	0.932689	0.96341	0.82561	0.93126	0.423304	0.39626	0.558026	0.784532	0.850741	0.924133	0.902111	0.323285	0.950583	0.759498	0.880818
SPTLC2	Adipose	0.710428	0.63854	0.682009	0.532807	0.627743	0.953629	0.487683	0.838622	0.830719	0.414628	0.946966	0.948546	0.521878	0.9004	0.429602	0.95796	0.570074	0.605016	0.486722	0.638935	0.409793	0.638855	0.896082	0.453879	0.919449	0.314306	0.335365	0.783537	0.728553	0.496862	0.555986	0.332318	0.303326	0.848863	0.610268	0.127522	0.395441	0.5696	0.880497	0.996601	0.670357	0.986955	0.497027
ALKBH1	Liver	0.97987	0.807315	0.827861	0.813649	0.939376	0.885974	0.899098	0.832148	0.214702	0.574428	0.66368	0.494168	0.767287	0.459928	0.549238	0.328333	0.275901	0.813274	0.770888	0.878248	0.85081	0.706715	0.289088	0.745979	0.71317	0.426836	0.773981	0.902393	0.521775	0.781867	0.930263	0.25005	0.181299	0.822717	0.945633	0.89161	0.746324	0.473936	0.431064	0.908822	0.41793	0.24674	0.836274
FMNL2	Blood	0.657715	0.743003	0.613772	0.881022	0.902969	0.868286	0.759442	0.250192	0.290755	0.117613	0.222485	0.745851	0.235614	0.34881	0.824806	0.159923	0.85578	0.75668	0.87475	0.578189	0.470902	0.339213	0.654088	0.265687	0.795022	0.0244857	0.301046	0.528221	0.885639	0.186112	0.778322	0.0900813	0.0984947	0.454667	0.631692	0.944749	0.933912	0.695559	0.45745	0.872854	0.3521	0.433898	0.719083
ARL6IP6	Blood	0.993482	0.730556	0.763744	0.584663	0.689426	0.520191	0.268411	0.364472	0.580835	0.897038	0.754598	0.356523	0.773145	0.560994	0.326173	0.274243	0.652901	0.75458	0.72963	0.56844	0.48828	0.499002	0.18838	0.988118	0.374198	0.897831	0.817304	0.159879	0.490212	0.990354	0.961863	0.194458	0.725401	0.836898	0.667948	0.912928	0.619129	0.639991	0.576793	0.555836	0.782204	0.242421	0.70842
ECT2	Jejunum	0.312324	0.264903	0.875646	0.235035	0.87641	0.772272	0.800425	0.118144	0.952935	0.322632	0.57144	0.701372	0.155403	0.931245	0.631878	0.851593	0.992976	0.673753	0.655314	0.561366	0.70577	0.971954	0.765817	0.678991	0.860799	0.721935	0.490257	0.298082	0.913733	0.176585	0.535789	0.994272	0.663477	0.136305	0.748234	0.767229	0.251905	0.853041	0.77126	0.976696	0.794804	0.266015	0.977817
NCEH1	Blood	0.414637	0.394102	0.636715	0.240049	0.927674	0.213756	0.0386333	0.570696	0.393218	0.88201	0.274325	0.702623	0.507669	0.560201	0.860893	0.751621	0.789728	0.419197	0.51344	0.376545	0.318754	0.120271	0.748863	0.111978	0.0910882	0.165339	0.497903	0.517722	0.847693	0.623138	0.981623	0.589262	0.41586	0.00108362	0.436106	0.840259	0.996483	0.396366	0.790091	0.81338	0.0728633	0.663356	0.633
ADAMTS3	Muscle	0.54625	0.0789611	0.304715	0.288319	0.806181	0.797335	0.679176	0.2023	0.3287	0.7577	0.836685	0.700779	0.191759	0.51706	0.285063	0.949021	0.992268	0.173909	0.956113	0.660274	0.25643	0.123102	0.174502	0.159618	0.673408	0.758693	0.372974	0.810971	0.938163	0.547028	0.211959	0.917946	0.711491	0.480251	0.912056	0.892839	0.580079	0.549291	0.63302	0.611526	0.26223	0.737957	0.288769
NAA50	Blood	0.701369	0.94866	0.565128	0.847116	0.767848	0.384823	0.977193	0.887848	0.366128	0.83983	0.500153	0.682203	0.590265	0.212678	0.919549	0.827476	0.835026	0.789401	0.937804	0.293637	0.878195	0.690517	0.500958	0.491034	0.983415	0.979384	0.950361	0.0959972	0.589626	0.630627	0.679283	0.520111	0.535016	0.560221	0.625173	0.700826	0.540949	0.280501	0.834848	0.871253	0.760814	0.840813	0.731113
SPICE1	Blood	0.853346	0.76573	0.854762	0.509289	0.346979	0.532557	0.337089	0.899642	0.750268	0.214463	0.789148	0.269262	0.521578	0.0285649	0.83972	0.0663243	0.220288	0.938603	0.370187	0.587149	0.592554	0.744399	0.810292	0.671561	0.187233	0.0751929	0.586783	0.482775	0.165833	0.206658	0.93497	0.0187223	0.202413	0.590869	0.381982	0.77557	0.129431	0.281341	0.67104	0.91342	0.687339	0.564668	0.862258
ATP6V1A	Monocytes	0.761401	0.915344	0.689308	0.957226	0.633491	0.4961	0.0642342	0.475157	0.97827	0.81553	0.222271	0.717746	0.467765	0.378402	0.849891	0.843123	0.632184	0.730144	0.438672	0.978232	0.439427	0.775943	0.861476	0.502871	0.733606	0.90148	0.275333	0.588192	0.766764	0.650374	0.733103	0.385933	0.32412	0.158579	0.91611	0.42493	0.256797	0.346218	0.715923	0.551437	0.756703	0.169435	0.556335
SIDT1	Blood	0.534966	0.315563	0.551041	0.330537	0.779095	0.990765	0.985484	0.590332	0.780512	0.311796	0.40954	0.748589	0.977004	0.673315	0.636195	0.196746	0.284434	0.8921	0.61183	0.505602	0.477879	0.90727	0.88824	0.332226	0.301849	0.873078	0.64782	0.6755	0.698056	0.99136	0.414078	0.91056	0.493521	0.534847	0.754096	0.977127	0.944523	0.458695	0.9378	0.131718	0.75841	0.888023	0.855004
GTF3A	Embryo	0.486	0.610486	0.0311854	0.241859	0.239807	0.315587	0.490925	0.371576	0.480912	0.613656	0.898166	0.383568	0.883451	0.0465297	0.391577	0.875976	0.185427	0.198013	0.641549	0.41253	0.436657	0.0250042	0.0402358	0.402767	0.0070302	0.129628	0.176983	0.566087	0.881366	0.402257	0.0673276	0.563372	0.387715	0.503504	0.47369	0.791046	0.483428	0.0698689	0.73287	0.879293	0.351522	0.0172965	0.717848
POLR1D	Blood	0.228278	0.659871	0.0647057	0.418072	0.144386	0.705074	0.948235	0.379953	0.326612	0.731114	0.571469	0.935916	0.161189	0.664753	0.462073	0.587606	0.953412	0.542685	0.25912	0.465276	0.731089	0.225334	0.999095	0.861118	0.408157	0.835322	0.686932	0.218568	0.634997	0.839807	0.780933	0.918395	0.11806	0.231785	0.468926	0.696112	0.377876	0.412358	0.679974	0.873899	0.723254	0.760561	0.527683
USP12	Intramuscular_fat	0.297279	0.672372	0.260391	0.933013	0.236196	0.174451	0.392453	0.0374997	0.654539	0.726516	0.810107	0.491745	0.50686	0.32526	0.708625	0.931101	0.968529	0.364455	0.687263	0.674218	0.374278	0.467114	0.275779	0.982098	0.350023	0.0710805	0.90525	0.695876	0.807708	0.665955	0.424626	0.0916237	0.903719	0.178683	0.818341	0.256565	0.7428	0.687653	0.404272	0.985197	0.585963	0.641827	0.926358
LNX2	Blood	0.314881	0.660669	0.238764	0.781789	0.612143	0.855773	0.316048	0.661916	0.901635	0.899709	0.542541	0.742442	0.987067	0.764729	0.545208	0.498122	0.718382	0.546493	0.868015	0.196831	0.760623	0.395578	0.650388	0.384413	0.206261	0.211943	0.819646	0.468386	0.953	0.696591	0.814981	0.612766	0.0933699	0.482183	0.237482	0.920494	0.682563	0.663777	0.861645	0.189885	0.403529	0.673936	0.919617
MTIF3	Intramuscular_fat	0.781981	0.556492	0.550324	0.889319	0.540133	0.790614	0.738037	0.933149	0.447616	0.820173	0.561355	0.754617	0.44698	0.326845	0.456642	0.438276	0.441372	0.218109	0.955932	0.694887	0.693429	0.877819	0.783729	0.737776	0.269024	0.637521	0.527837	0.935751	0.982606	0.589759	0.915848	0.605801	0.906755	0.677956	0.499738	0.550219	0.793158	0.707128	0.703907	0.579805	0.620854	0.841662	0.62609
MINDY4	Hypothalamus	0.618417	0.909365	0.207618	0.0920379	0.0347888	0.0239643	0.959237	0.598885	0.42585	0.206614	0.086478	0.995082	0.667407	0.658583	0.622094	0.877084	0.523583	0.922915	0.595654	0.0910606	0.853235	0.513205	0.614035	0.608938	0.897909	0.826225	0.281744	0.216102	0.41035	0.495346	0.0745862	0.651882	0.480996	0.6555	0.2853	0.127374	0.646826	0.79767	0.957765	0.487773	0.343038	0.182549	0.251809
INMT	Liver	0.491417	0.629282	0.715716	0.244509	0.221411	0.0247285	0.814645	0.316207	0.930125	0.68996	0.384195	0.62452	0.536415	0.348238	0.577069	0.63716	0.753217	0.305943	0.599966	0.601728	0.735935	0.0706505	0.688345	0.23524	0.332199	0.0992207	0.223851	0.399789	0.900852	0.146441	0.359954	0.0366806	0.504854	0.711049	0.598496	0.82549	0.860419	0.686762	0.759293	0.114118	0.1544	0.175102	0.416901
GHRHR	Lung	0.973425	0.744629	0.78271	0.812937	0.970097	0.567273	0.715536	0.822031	0.48749	0.956764	0.740714	0.908688	0.824391	0.595181	0.753743	0.978737	0.847027	0.895396	0.715415	0.168183	0.944354	0.853977	0.702162	0.873606	0.739552	0.904937	0.46742	0.450297	0.882721	0.901339	0.891726	0.705032	0.175725	0.740714	0.370086	0.396095	0.933404	0.566359	0.927796	0.794123	0.832587	0.956385	0.666891
Note：A P value less than 0.05 would get highlighted in Light Red color with dark red text in it.

## Sheet: genes identified by ROH
Table S10. Transcriptome-wide association study (TWAS) for genes overlapped with ROH candidate regions (P value ＜ 0.05).
GENE	Tissue	milk yield	protein yield	protein percentage	fat yield	fat percentage	productive life	somatic cell score	mastitis	sire stillbirth	sire conception rate	sire calving ease	heifer conception rate	age at first calving	days to first breeding after calving	daughter stillbirth	cow conception rate	daughter pregnancy rate	daughter calving ease	under depth	udder cleft	teat length	strength	stature	rump width	rump angle	retained placenta	rear udder height	rear teat placemen	rear legs side view	rear legs rear view	netmerit	metritis	ketosis	hypocalcemia	front teat placement	fore udder attachment	feet and legs	displaced abomasum	dairyform	cowlivability	body depth	foot angle	overall conformation score
ABCA9	Blood	0.51042	0.696207	0.701057	0.50045	0.239323	0.814692	0.447244	0.672155	0.290546	0.846453	0.362075	0.654825	0.617987	0.441207	0.669222	0.818468	0.847852	0.407192	0.781412	0.725702	0.814082	0.381631	0.756861	0.194767	0.375789	0.788029	0.406809	0.462069	0.77849	0.844556	0.58126	0.980037	0.206913	0.909883	0.450709	0.930388	0.464378	0.295994	0.970331	0.919583	0.558633	0.563114	0.627047
ABCC1	Blood	0.057668	0.0818252	0.422621	0.153042	0.467696	0.826783	0.786662	0.0683189	0.646307	0.817037	0.692611	0.56169	0.188974	0.90212	0.43929	0.894466	0.925118	0.960355	0.635801	0.0903215	0.535841	0.559204	0.836721	0.591354	0.112014	0.133208	0.773716	0.695306	0.423057	0.888169	0.13382	0.183652	0.249147	0.702074	0.496696	0.780368	0.718712	0.971365	0.608499	0.998475	0.749544	0.628161	0.293051
ABCC6	Liver	0.377005	0.18951	0.576882	0.142835	0.815863	0.736974	0.900867	0.939877	0.41929	0.769993	0.239483	0.608503	0.685404	0.494661	0.114609	0.518694	0.346071	0.0665774	0.722809	0.785226	0.705732	0.708804	0.690454	0.673685	0.798212	0.592635	0.431096	0.607521	0.638946	0.530709	0.117441	0.0354358	0.428649	0.834379	0.992794	0.884174	0.317248	0.911866	0.396036	0.820821	0.760524	0.463326	0.938671
ACAT2	Liver	0.159522	0.169463	0.636711	0.0824315	0.226232	0.541424	0.839027	0.932231	0.109065	0.147254	0.243669	0.994939	0.597219	0.706858	0.725006	0.660077	0.32731	0.868641	0.936135	0.619162	0.36085	0.780179	0.114545	0.73547	0.887072	0.487112	0.374839	0.890459	0.572961	0.627493	0.408689	0.142251	0.992838	0.752993	0.880662	0.632622	0.694974	0.216935	0.0106753	0.631082	0.556562	0.999	0.414584
ADCY4	Ileum	0.923268	0.803725	0.879495	0.486041	0.658878	0.657572	0.546342	0.589955	0.324923	0.0438288	0.831903	0.180776	0.296335	0.175451	0.603934	0.235632	0.524498	0.85229	0.84845	0.935095	0.627901	0.749416	0.957022	0.8931	0.534212	0.890575	0.237051	0.612985	0.787476	0.254435	0.898012	0.885937	0.484829	0.905525	0.479947	0.715598	0.128784	0.248965	0.707585	0.385448	0.553744	0.43225	0.63139
ADPGK	Leukocyte	0.742546	0.559691	0.795968	0.745082	0.693422	0.880266	0.287572	0.870367	0.596221	0.916182	0.695845	0.750533	0.585971	0.948731	0.606785	0.204645	0.595018	0.417941	0.408725	0.713357	0.710165	0.875374	0.536808	0.965114	0.668999	0.675837	0.727148	0.654219	0.723247	0.975165	0.913975	0.869861	0.993253	0.84278	0.773039	0.618663	0.665035	0.752559	0.763818	0.949353	0.654747	0.612618	0.686008
AGPAT4	Lung	0.544581	0.584915	0.826733	0.91686	0.89887	0.330828	0.563207	0.44509	0.570033	0.0632204	0.574247	0.690651	0.217974	0.924636	0.978009	0.646309	0.539223	0.278634	0.687309	0.63831	0.572909	0.655419	0.605415	0.758595	0.55253	0.734942	0.850722	0.564103	0.275303	0.352927	0.535059	0.490892	0.952988	0.989091	0.906527	0.678704	0.669653	0.18269	0.775264	0.907619	0.911158	0.863642	0.705335
AK7	Blood	0.770357	0.440497	0.800307	0.49733	0.686373	0.879762	0.868717	0.153374	0.286945	0.078084	0.909325	0.117442	0.528545	0.410294	0.434723	0.487502	0.74285	0.894178	0.511868	0.800295	0.704525	0.779594	0.605624	0.907656	0.181498	0.805995	0.468745	0.800807	0.911313	0.859861	0.637197	0.609843	0.754131	0.915525	0.272333	0.902605	0.532412	0.550369	0.480694	0.205292	0.285612	0.545875	0.859198
ALPL	Blood	0.944069	0.996698	0.756228	0.92588	0.803614	0.170112	0.089179	0.240744	0.262289	0.78084	0.93396	0.310218	0.177962	0.307423	0.12386	0.259207	0.59117	0.378031	0.876446	0.432049	0.969144	0.883138	0.635739	0.847915	0.59961	0.501635	0.434379	0.246596	0.288061	0.00543166	0.234586	0.798881	0.537128	0.0762817	0.363786	0.979215	0.0994797	0.724812	0.510505	0.793248	0.760499	0.324365	0.371019
AMZ2	Muscle	0.381509	0.21202	0.538787	0.234524	0.864877	0.284144	0.671944	0.960749	0.696847	0.343956	0.567685	0.701086	0.60637	0.209682	0.848298	0.23471	0.303235	0.52756	0.539325	0.424969	0.324168	0.562825	0.29438	0.631879	0.144666	0.295597	0.680008	0.164998	0.191283	0.591592	0.637702	0.108833	0.93152	0.128692	0.420054	0.330253	0.395019	0.556521	0.557909	0.926191	0.73984	0.0860124	0.317967
ARIH1	Lung	0.527733	0.709906	0.552134	0.682968	0.762542	0.858459	0.690947	0.807499	0.317924	0.630981	0.60846	0.784287	0.510289	0.354957	0.489733	0.925536	0.361963	0.784031	0.844453	0.867102	0.55682	0.862295	0.39241	0.826131	0.465284	0.798696	0.938976	0.717204	0.955554	0.561141	0.875277	0.919263	0.435326	0.0696008	0.773455	0.824142	0.686271	0.0804225	0.735339	0.691601	0.907143	0.368816	0.688758
ARSG	Blood	0.927525	0.94651	0.880042	0.979148	0.47532	0.887655	0.468247	0.79792	0.155844	0.627607	0.0153842	0.524934	0.851162	0.202715	0.2421	0.169868	0.501485	0.0516596	0.866205	0.441023	0.296695	0.312294	0.836134	0.0242153	0.598654	0.382214	0.846101	0.499606	0.397452	0.908103	0.7779	0.59731	0.826517	0.491999	0.580906	0.989365	0.642919	0.493475	0.810174	0.831382	0.157127	0.616255	0.864322
ASB1	Intramuscular_fat	0.613371	0.514285	0.699762	0.651175	0.912296	0.177807	0.775098	0.445873	0.475038	0.547465	0.867109	0.404082	0.61712	0.542747	0.988459	0.304349	0.219429	0.819427	0.318043	0.67706	0.935024	0.774361	0.789859	0.923064	0.386531	0.906017	0.44856	0.994744	0.724981	0.0542233	0.366792	0.688009	0.433186	0.883585	0.831087	0.271843	0.062082	0.707198	0.999811	0.428157	0.765531	0.080293	0.401838
ATG2B	Liver	0.741672	0.89371	0.955989	0.175528	0.114147	0.71731	0.863112	0.28131	0.853034	0.0228374	0.405873	0.865596	0.441729	0.219603	0.83033	0.354536	0.591786	0.373246	0.893696	0.741033	0.141262	0.600674	0.688073	0.808619	0.637268	0.967623	0.292725	0.709727	0.81153	0.246671	0.322721	0.846572	0.464652	0.293451	0.673028	0.276881	0.404419	0.907616	0.967128	0.104164	0.887916	0.950211	0.213604
ATP8A2	Liver	0.832057	0.342155	0.0618406	0.688081	0.792795	0.195861	0.428448	0.029532	0.548199	0.495586	0.721709	0.276593	0.370594	0.40607	0.911259	0.650821	0.630645	0.851766	0.396751	0.883642	0.244619	0.638684	0.880712	0.978279	0.5054	0.157705	0.595812	0.424439	0.520189	0.958593	0.771123	0.553483	0.0008625	0.0383638	0.503656	0.748091	0.894574	0.00439086	0.985471	0.573774	0.706998	0.858199	0.540486
BBS4	Macrophage	0.47783	0.283476	0.656575	0.138613	0.545539	0.977712	0.780483	0.296372	0.286373	0.360509	0.885862	0.289649	0.292205	0.782748	0.72419	0.409159	0.58949	0.619135	0.993083	0.962132	0.869759	0.878589	0.656334	0.622977	0.922712	0.71548	0.555343	0.713007	0.806241	0.686368	0.255158	0.383676	0.556054	0.509774	0.711594	0.934647	0.612786	0.969837	0.901991	0.880734	0.864842	0.616735	0.582662
BDKRB1	Blood	0.228587	0.148335	0.693459	0.15496	0.879384	0.717825	0.253912	0.352755	0.661868	0.0846728	0.749639	0.747512	0.996562	0.357059	0.672807	0.462942	0.463685	0.913609	0.467197	0.508882	0.113409	0.163726	0.677596	0.286384	0.520364	0.730971	0.970536	0.764443	0.678938	0.807247	0.154451	0.530031	0.514375	0.612333	0.822961	0.983523	0.51126	0.981666	0.485714	0.85639	0.327216	0.507261	0.487032
C2CD2	Embryo	0.000976799	0.0437144	0.00122013	0.0122566	0.541334	0.32872	0.374473	0.295737	0.786049	0.115571	0.402281	0.349429	0.624171	0.43523	0.39506	0.865577	0.545952	0.168015	0.163449	0.688566	0.891313	0.149989	0.155577	0.0931554	0.316107	0.034306	0.941024	0.533199	0.865783	0.22753	0.0104243	0.35522	0.334794	0.73123	0.600917	0.146334	0.200522	0.961945	0.248873	0.763826	0.465338	0.0816391	0.491851
CAMK2N1	Blood	0.650938	0.669565	0.825428	0.862247	0.658169	0.0573536	0.0575586	0.683363	0.294362	0.858111	0.593692	0.889753	0.295594	0.462993	0.181447	0.168353	0.0465479	0.837557	0.421809	0.417323	0.490244	0.877084	0.677252	0.68417	0.686446	0.799698	0.311095	0.548627	0.179543	0.124627	0.138429	0.434927	0.575292	0.531572	0.514855	0.958434	0.0862264	0.359124	0.851342	0.950186	0.987687	0.247052	0.903628
CBLN3	Adipose	0.975962	0.340746	0.170987	0.817058	0.708974	0.944511	0.969588	0.139191	0.45385	0.30778	0.462018	0.312281	0.25359	0.260769	0.515463	0.612327	0.103907	0.0324985	0.475542	0.422372	0.579064	0.918769	0.209315	0.15574	0.259731	0.940181	0.394201	0.602056	0.29619	0.230439	0.862689	0.912513	0.38705	0.601964	0.993717	0.786684	0.183845	0.306457	0.307233	0.456255	0.295048	0.172614	0.120182
CDA	Macrophage	0.549681	0.461157	0.977668	0.454593	0.893822	0.934705	0.985696	0.399605	0.829621	0.936034	0.923038	0.986041	0.574953	0.836862	0.391847	0.691018	0.64032	0.854673	0.813707	0.246207	0.854924	0.968109	0.50411	0.537104	0.567924	0.889927	0.758912	0.347468	0.284075	0.607566	0.75363	0.569428	0.98537	0.388908	0.806494	0.7519	0.78626	0.114813	0.814328	0.508879	0.787429	0.336227	0.825639
CHMP4A	Blood	0.633949	0.877304	0.545938	0.755982	0.595789	0.459941	0.818582	0.619805	0.370566	0.928607	0.221841	0.0738398	0.0133058	0.389866	0.227165	0.280736	0.0487137	0.694991	0.271821	0.780198	0.204763	0.0534092	0.119284	0.782472	0.210526	0.000195801	0.278147	0.743045	0.785079	0.175137	0.532498	0.730039	0.984117	0.999786	0.652539	0.160381	0.129534	0.459466	0.464994	0.155781	0.211696	0.182323	0.248869
CIDEB	Blood	0.244551	0.189147	0.412402	0.403383	0.641328	0.995937	0.869621	0.0328616	0.566851	0.1085	0.892659	0.876438	0.422655	0.224489	0.986992	0.729896	0.921373	0.475728	0.58027	0.563906	0.674773	0.948828	0.594513	0.146303	0.0721101	0.565489	0.625017	0.111403	0.568159	0.956895	0.385596	0.0149473	0.984521	0.763896	0.0077969	0.0975974	0.940834	0.641151	0.882595	0.236056	0.917982	0.381818	0.555206
COMMD4	Ovary	0.768215	0.735908	0.978102	0.763426	0.67853	0.587959	0.969344	0.857962	0.57018	0.915241	0.53918	0.828107	0.935999	0.654217	0.854626	0.672861	0.983489	0.788959	0.802607	0.430312	0.531599	0.404547	0.550799	0.459249	0.841992	0.819818	0.499229	0.668739	0.877488	0.563081	0.616928	0.772729	0.300743	0.693136	0.821033	0.916279	0.461248	0.691944	0.642038	0.273396	0.43866	0.823086	0.609107
CSPG4	Blood	0.156056	0.0958224	0.95308	0.552866	0.420116	0.201629	0.729334	0.100397	0.559007	0.427188	0.277824	0.656303	0.106327	0.326897	0.538291	0.188824	0.373102	0.271768	0.126645	0.953342	0.427566	0.404286	0.443676	0.816602	0.786454	0.540402	0.223034	0.925877	0.825721	0.324459	0.168277	0.945563	0.550513	0.76997	0.902445	0.192992	0.326162	0.953851	0.50365	0.183874	0.554796	0.630259	0.585612
DCAF11	Blood	0.183838	0.256713	0.925816	0.18873	0.724256	0.977206	0.820146	0.82007	0.79279	0.367978	0.834634	0.574768	0.0313261	0.234028	0.397174	0.943834	0.539851	0.388806	0.720909	0.537916	0.956052	0.0544706	0.49645	0.0804419	0.486364	0.988165	0.92489	0.90462	0.829124	0.808819	0.186737	0.0935828	0.0155103	0.371046	0.858053	0.472726	0.599197	0.0506556	0.828458	0.845597	0.0592466	0.902209	0.457802
DCPS	Liver	0.48422	0.735512	0.496769	0.676107	0.801503	0.863564	0.567868	0.364025	0.214786	0.484236	0.899379	0.913189	0.488172	0.428433	0.266628	0.356323	0.671951	0.618328	0.384395	0.836004	0.61586	0.0815402	0.151031	0.0868077	0.405567	0.475555	0.660483	0.466511	0.522975	0.418188	0.913982	0.741015	0.200505	0.910728	0.83379	0.0442594	0.294731	0.480624	0.994763	0.357998	0.161954	0.224699	0.0648121
DDOST	Adipose	0.383837	0.590429	0.438756	0.717052	0.31313	0.445296	0.53514	0.364812	0.23302	0.598485	0.130264	0.685728	0.525452	0.883366	0.631424	0.842542	0.672303	0.538201	0.883	0.757003	0.350739	0.543293	0.384807	0.801277	0.593817	0.412217	0.434654	0.715912	0.720564	0.702705	0.966878	0.948119	0.915384	0.537308	0.763851	0.980758	0.850155	0.900315	0.786344	0.547694	0.554101	0.880106	0.978097
DHRS1	Blood	0.759843	0.802968	0.585163	0.916138	0.790969	0.952707	0.815416	0.0938029	0.980556	0.791032	0.369538	0.35405	0.769276	0.837902	0.285725	0.354506	0.40437	0.813658	0.42749	0.286967	0.263111	0.49197	0.959156	0.656763	0.141102	0.86657	0.767198	0.27494	0.60675	0.483788	0.883765	0.0510123	0.161245	0.616233	0.622586	0.4036	0.579577	0.262843	0.597723	0.486752	0.697898	0.394299	0.588492
ECE1	Blood	0.956544	0.757088	0.621007	0.60854	0.455132	0.66298	0.356028	0.963289	0.592695	0.61744	0.961404	0.608518	0.892378	0.403038	0.489995	0.228885	0.298219	0.879845	0.273654	0.932246	0.88452	0.556739	0.846076	0.958194	0.301758	0.31094	0.737777	0.864793	0.725182	0.431657	0.438704	0.319066	0.891673	0.528047	0.47798	0.247475	0.571283	0.712023	0.722627	0.843566	0.485278	0.451269	0.380023
ESPNL	Intramuscular_fat	0.662448	0.691524	0.809836	0.926626	0.744633	0.190403	0.326275	0.421348	0.966987	0.30118	0.838093	0.745358	0.891792	0.811541	0.976771	0.815726	0.835842	0.704622	0.835471	0.997086	0.945193	0.673918	0.264962	0.882671	0.982162	0.52206	0.824742	0.783553	0.831909	0.921813	0.480258	0.300418	0.321278	0.770114	0.507515	0.561442	0.986761	0.309283	0.364982	0.558078	0.467629	0.802671	0.805273
ETFA	Liver	0.0802405	0.369502	0.102803	0.577932	0.286613	0.347452	0.287492	0.0144681	0.761782	0.636376	0.712669	0.276435	0.727991	0.201786	0.812551	0.787733	0.71953	0.1144	0.00630994	0.0113382	0.687107	0.910622	0.0762823	0.274927	0.516966	0.2501	2.38933e-05	0.000810379	0.401471	0.169344	0.118354	0.277333	0.449877	0.238505	1.18517e-05	2.09042e-08	0.147932	0.536127	0.0685825	0.187349	0.82093	0.173956	1.37977e-06
EVC	Mammary	0.747901	0.804728	0.95077	0.915005	0.549304	0.239939	0.822801	0.808761	0.780324	0.186701	0.277636	0.520572	0.737292	0.396851	0.78765	0.676375	0.769566	0.972393	0.751236	0.303747	0.429043	0.354702	0.479855	0.909172	0.34971	0.642756	0.135114	0.75363	0.324641	0.88458	0.751293	0.511488	0.516699	0.592287	0.829917	0.614608	0.847531	0.791454	0.544727	0.377659	0.297503	0.964964	0.37095
EVC2	Adipose	0.408957	0.309283	0.946411	0.373113	0.705665	0.541832	0.659784	0.587832	0.594831	0.743042	0.891984	0.302176	0.458765	0.913317	0.447165	0.469739	0.471283	0.551356	0.99837	0.463927	0.872986	0.416728	0.904851	0.559511	0.881929	0.61258	0.411699	0.331743	0.664799	0.838518	0.261867	0.724424	0.716654	0.45414	0.378782	0.639042	0.938903	0.502945	0.833939	0.94034	0.357851	0.807032	0.432222
EXOC4	Blood	0.0850646	0.262741	0.159337	0.313743	0.529496	0.399746	0.630423	0.246881	0.0827319	0.164138	0.739371	0.313892	0.14548	0.0602652	0.324035	0.0205093	0.0333376	0.891701	0.0661804	0.0722571	0.386368	0.109513	0.0912326	0.107992	0.86287	0.994204	0.722258	0.35399	0.273137	0.623428	0.919915	0.0482924	0.160561	0.644006	0.714568	0.112237	0.918557	0.0241464	0.195354	0.151819	0.519904	0.25854	0.519854
FAM118B	Lung	0.704162	0.559518	0.706755	0.855081	0.639574	0.845564	0.850692	0.834682	0.632545	0.810178	0.890459	0.799093	0.451141	0.798164	0.722423	0.927693	0.463054	0.638298	0.954384	0.849178	0.431308	0.351641	0.329639	0.483043	0.599733	0.791138	0.98068	0.658616	0.726293	0.660642	0.883626	0.890415	0.933375	0.559204	0.504406	0.523431	0.795126	0.671489	0.639805	0.810489	0.346611	0.766145	0.345587
FITM1	Blood	0.832726	0.925172	0.859011	0.882589	0.948627	0.613146	0.887075	0.41004	0.919671	0.071553	0.808613	0.611326	0.0545716	0.589846	0.912863	0.476534	0.49487	0.355686	0.503837	0.751047	0.758337	0.371937	0.994096	0.419247	0.104376	0.516507	0.596711	0.801643	0.856418	0.986053	0.425485	0.0670477	0.0387658	0.278014	0.760112	0.622794	0.846611	0.139429	0.86075	0.4261	0.480198	0.836373	0.524571
FLT1	Macrophage	0.129707	0.778378	0.106442	0.954948	0.442153	0.750617	0.0798171	0.340535	0.173545	0.734828	0.827119	0.860035	0.286089	0.458837	0.0143691	0.409829	0.133801	0.809428	0.0273384	0.0351321	0.0921627	0.0464141	0.422185	0.24511	0.0969426	0.0622599	0.566258	0.0958795	0.245284	0.328391	0.579169	0.0788062	0.029795	0.286326	0.385631	0.161553	0.414023	0.387326	0.74246	0.530364	0.1763	0.440453	0.909104
FOXI1	Mammary	0.766467	0.690434	0.916536	0.912687	0.702769	0.367149	0.14105	0.519619	0.828108	0.650616	0.864805	0.954873	0.383506	0.831338	0.887637	0.760336	0.683182	0.454317	0.662456	0.646026	0.430267	0.766331	0.854398	0.456511	0.427917	0.664455	0.52198	0.872497	0.324649	0.550153	0.468208	0.322738	0.677589	0.976484	0.438839	0.593174	0.560153	0.305686	0.688226	0.886836	0.629489	0.888077	0.877306
FOXRED1	Blood	0.992541	0.861266	0.701162	0.431963	0.416294	0.348576	0.339471	0.877568	0.434996	0.555235	0.930031	0.724415	0.677723	0.565315	0.775636	0.945546	0.877293	0.891404	0.635124	0.718373	0.716492	0.100954	0.283567	0.0426508	0.930458	0.804242	0.994551	0.975455	0.335622	0.88227	0.885428	0.313844	0.791839	0.778749	0.634671	0.183347	0.904105	0.905655	0.620243	0.555667	0.112335	0.656319	0.138822
GMPR2	Macrophage	0.837504	0.48611	0.576613	0.818439	0.847573	0.615905	0.18354	0.357597	0.770244	0.937443	0.959705	0.108698	0.922411	0.0699197	0.459741	0.503262	0.24109	0.316217	0.789627	0.687849	0.528484	0.510232	0.60904	0.484942	0.405463	0.891407	0.470387	0.677179	0.869517	0.401533	0.746307	0.630697	0.725675	0.644112	0.91339	0.694154	0.586767	0.701405	0.691372	0.540991	0.971462	0.268686	0.878733
GSKIP	Muscle	0.000956562	0.00525748	0.0654106	0.125668	0.0557219	0.635822	0.835377	0.460984	0.205994	0.0243439	0.678796	0.514885	0.282843	0.824862	0.933803	0.756811	0.369749	0.821932	0.161809	0.787995	0.0995627	0.0559817	0.458486	0.156857	0.0175156	0.951208	0.766936	0.6825	0.736351	0.620982	0.276114	0.351225	0.302128	0.436498	0.355507	0.0145639	0.478266	0.62443	0.338529	0.89053	0.208108	0.11465	0.213219
GTF3A	Embryo	0.486	0.610486	0.0311854	0.241859	0.239807	0.315587	0.490925	0.371576	0.480912	0.613656	0.898166	0.383568	0.883451	0.0465297	0.391577	0.875976	0.185427	0.198013	0.641549	0.41253	0.436657	0.0250042	0.0402358	0.402767	0.0070302	0.129628	0.176983	0.566087	0.881366	0.402257	0.0673276	0.563372	0.387715	0.503504	0.47369	0.791046	0.483428	0.0698689	0.73287	0.879293	0.351522	0.0172965	0.717848
HES6	Intramuscular_fat	0.0956881	0.045986	0.984149	0.174836	0.746286	0.65369	0.622983	0.658157	0.758724	0.994714	0.683256	0.813202	0.924831	0.358691	0.541538	0.755363	0.853889	0.786661	0.914559	0.744091	0.611967	0.595751	0.403487	0.674545	0.409528	0.659792	0.730065	0.288204	0.918321	0.669194	0.153067	0.831028	0.415766	0.382343	0.621386	0.969194	0.792756	0.335763	0.644045	0.927127	0.475568	0.728067	0.892829
HEXA	Hypothalamus	0.988743	0.484727	0.218774	0.343205	0.337257	0.319021	0.475077	0.704974	0.905466	0.927841	0.0792542	0.857746	0.493023	0.947128	0.542354	0.624357	0.433091	0.602439	0.671059	0.808003	0.952985	0.7878	0.508176	0.488522	0.300828	0.61939	0.347934	0.85234	0.572919	0.649034	0.245584	0.720494	0.269096	0.654431	0.906171	0.446529	0.965683	0.824656	0.826093	0.699182	0.380297	0.840662	0.529595
HMG20A	Liver	0.88956	0.676048	0.669493	0.749924	0.948645	0.825052	0.713459	0.899326	0.870381	0.662564	0.490328	0.645929	0.605082	0.460471	0.740557	0.445797	0.645966	0.460312	0.250924	0.24664	0.427639	0.39574	0.298096	0.492792	0.493494	0.528385	0.220378	0.588743	0.892109	0.646534	0.758908	0.742091	0.5252	0.463802	0.689675	0.108955	0.682454	0.552058	0.881751	0.582491	0.376216	0.557986	0.12741
HP1BP3	Lymph_node	0.845461	0.993715	0.485843	0.888758	0.855005	0.44315	0.1289	0.849495	0.991102	0.88825	0.589088	0.289692	0.0420834	0.34533	0.393202	0.361607	0.407797	0.802295	0.807276	0.715061	0.47578	0.88804	0.42455	0.672665	0.152042	0.700706	0.593378	0.896217	0.504114	0.296824	0.471677	0.751729	0.666723	0.523735	0.991027	0.722018	0.31	0.0343386	0.372609	0.780425	0.601094	0.550606	0.575313
IGF2R	Macrophage	0.713147	0.847936	0.677667	0.605132	0.850525	0.398558	0.580722	0.421426	0.921402	0.14465	0.75009	0.944096	0.668529	0.580312	0.624065	0.783574	0.485472	0.978374	0.345751	0.252731	0.95452	0.803213	0.993144	0.313778	0.524333	0.769459	0.878648	0.309933	0.126886	0.19881	0.558494	0.421962	0.201396	0.931855	0.460015	0.792739	0.147745	0.508013	0.465006	0.640241	0.883317	0.0833521	0.913024
INSYN1	Blood	0.895076	0.964314	0.640262	0.836857	0.663903	0.805408	0.95988	0.730206	0.751571	0.185143	0.560742	0.60379	0.285637	0.485388	0.183484	0.981393	0.598608	0.550799	0.345379	0.545389	0.31447	0.266281	0.94724	0.347402	0.853548	0.0603667	0.739367	0.402261	0.0742114	0.960933	0.956953	0.514447	0.650182	0.280664	0.706006	0.56356	0.80305	0.268642	0.794247	0.647346	0.256169	0.939974	0.771348
IPO4	Lymph_node	0.481171	0.354617	0.994985	0.792222	0.501794	0.836314	0.823263	0.56066	0.883105	0.830499	0.672738	0.795425	0.975809	0.959419	0.731775	0.856772	0.982663	0.588971	0.708072	0.659219	0.99627	0.626491	0.941886	0.900365	0.645105	0.893733	0.408002	0.741522	0.883571	0.776634	0.735949	0.920422	0.965988	0.958266	0.487233	0.986327	0.688531	0.745246	0.990604	0.835695	0.878803	0.913688	0.662272
KCNMB1	Blood	0.217123	0.403297	0.513589	0.961125	0.174086	0.804054	0.19498	0.636104	0.705328	0.874724	0.755888	0.983335	0.36913	0.661745	0.107557	0.418597	0.416192	0.0329721	0.755673	0.79576	0.5381	0.418474	0.274389	0.829369	0.598086	0.899001	0.458552	0.452878	0.772087	0.859616	0.888087	0.447441	0.337004	0.899583	0.984386	0.468211	0.64982	0.450021	0.894929	0.687465	0.336316	0.297604	0.988836
KHNYN	Intramuscular_fat	0.715891	0.748206	0.358338	0.895816	0.957161	0.408363	0.509128	0.242999	0.941432	0.0980392	0.553277	0.0715377	0.89046	0.810391	0.97358	0.559295	0.637065	0.44167	0.400885	0.16894	0.459875	0.88823	0.891338	0.415291	0.252872	0.734711	0.837637	0.0333702	0.881989	0.335634	0.656629	0.528733	0.752006	0.393335	0.0784228	0.466591	0.338816	0.346166	0.217572	0.312329	0.930401	0.392909	0.544405
KIF17	Lymph_node	0.496434	0.511235	0.733619	0.432869	0.915865	0.430873	0.472521	0.830924	0.241902	0.324227	0.161677	0.914483	0.983109	0.503834	0.860094	0.703195	0.898554	0.846541	0.954189	0.243097	0.505455	0.835959	0.653293	0.461509	0.660314	0.156743	0.554248	0.951367	0.955101	0.504627	0.377257	0.442576	0.856806	0.715701	0.89474	0.951256	0.452796	0.570237	0.278015	0.148615	0.365257	0.895777	0.63283
KIRREL3	Adipose	0.0591722	0.0247589	0.991125	0.0273992	0.930618	0.107868	0.315002	0.985606	0.126163	0.286371	0.493397	0.428554	0.778701	0.235068	0.789332	0.116308	0.0656381	0.881689	0.403167	0.492231	0.698681	0.0319222	0.34037	0.026069	0.568002	0.835474	0.298485	0.870987	0.594962	0.168773	0.251514	0.752408	0.814029	0.254013	0.542873	0.389898	0.090433	0.783233	0.183161	0.0918782	0.0329758	0.162646	0.0840037
KIZ	Intramuscular_fat	0.424759	0.273307	0.643498	0.497938	0.841825	0.770131	0.876041	0.900969	0.900603	0.78489	0.631741	0.751754	0.399872	0.80166	0.374851	0.925006	0.844884	0.983158	0.262619	0.336978	0.687016	0.869538	0.444781	0.541502	0.7358	0.690456	0.695875	0.600037	0.96929	0.976297	0.5006	0.610349	0.875858	0.841328	0.851765	0.644072	0.643775	0.642404	0.891251	0.619288	0.815862	0.677019	0.870801
LCP2	Leukocyte	0.66732	0.248051	0.381606	0.375671	0.651155	0.937438	0.487803	0.781094	0.116612	0.712383	0.56257	0.152819	0.47432	0.673763	0.543202	0.277237	0.292816	0.978193	0.746909	0.798983	0.902959	0.885291	0.283419	0.773821	0.367143	0.639084	0.944764	0.694122	0.88706	0.728278	0.294342	0.394483	0.945312	0.792259	0.858275	0.75396	0.990024	0.610754	0.671753	0.844126	0.929444	0.894503	0.757245
LNX2	Blood	0.314881	0.660669	0.238764	0.781789	0.612143	0.855773	0.316048	0.661916	0.901635	0.899709	0.542541	0.742442	0.987067	0.764729	0.545208	0.498122	0.718382	0.546493	0.868015	0.196831	0.760623	0.395578	0.650388	0.384413	0.206261	0.211943	0.819646	0.468386	0.953	0.696591	0.814981	0.612766	0.0933699	0.482183	0.237482	0.920494	0.682563	0.663777	0.861645	0.189885	0.403529	0.673936	0.919617
LTB4R	Blood	0.61956	0.369336	0.796837	0.993423	0.382277	0.763462	0.993194	0.0110722	0.458952	0.533525	0.892681	0.232573	0.236917	0.86196	0.698733	0.378342	0.848109	0.678803	0.581255	0.812278	0.101271	0.268715	0.0987359	0.113633	0.101422	0.900142	0.125669	0.336665	0.775712	0.589476	0.676788	0.0427811	0.0463747	0.677006	0.44403	0.80202	0.673549	0.0649497	0.928179	0.619103	0.242244	0.409556	0.484082
MAN2C1	Blood	0.0923734	0.167967	0.547332	0.959773	0.128638	0.618432	0.551583	0.0356762	0.659344	0.86538	0.849884	0.330599	0.358839	0.962206	0.493154	0.709909	0.539373	0.531093	0.821524	0.613782	0.455792	0.466372	0.338678	0.482612	0.746335	0.944141	0.665708	0.966348	0.502628	0.900543	0.695776	0.72924	0.269533	0.953449	0.738244	0.990715	0.989733	0.989889	0.287437	0.1412	0.418394	0.738371	0.83801
MDP1	Blood	0.314563	0.151733	0.378575	0.155546	0.340529	0.43903	0.312039	0.116491	0.106279	0.993272	0.833047	0.0776775	0.994098	0.156515	0.758995	0.805189	0.485072	0.714852	0.331017	0.729796	0.120859	0.677549	0.573581	0.49261	0.561339	0.0056341	0.543594	0.6703	0.73491	0.156604	0.607759	0.0894388	0.498806	0.483635	0.407849	0.391839	0.216132	0.199465	0.44052	0.152917	0.5449	0.149564	0.866575
MGC134105	Liver	0.513104	0.601408	0.494558	0.554326	0.39347	0.515566	0.403117	0.436512	0.476435	0.960989	0.604284	0.355181	0.763932	0.0335889	0.478607	0.0249339	0.0456355	0.563274	0.471783	0.659991	0.31877	0.13535	0.690153	0.704731	0.892376	0.550543	0.409127	0.943855	0.188916	0.982569	0.973123	0.227817	0.823748	0.824016	0.52015	0.294235	0.607283	0.964948	0.140237	0.242262	0.443895	0.63711	0.649906
MRPL18	Blood	0.884809	0.738728	0.709762	0.328958	0.255872	0.693567	0.978081	0.983743	0.622447	0.954744	0.427874	0.735023	0.437598	0.335032	0.0598824	0.787868	0.590273	0.374605	0.419394	0.378599	0.791901	0.647334	0.725707	0.575184	0.165029	0.179425	0.899724	0.0660876	0.176736	0.963903	0.6769	0.609174	0.0369024	0.781618	0.200655	0.414823	0.894158	0.088396	0.98825	0.50089	0.517761	0.753193	0.633537
MTIF3	Intramuscular_fat	0.781981	0.556492	0.550324	0.889319	0.540133	0.790614	0.738037	0.933149	0.447616	0.820173	0.561355	0.754617	0.44698	0.326845	0.456642	0.438276	0.441372	0.218109	0.955932	0.694887	0.693429	0.877819	0.783729	0.737776	0.269024	0.637521	0.527837	0.935751	0.982606	0.589759	0.915848	0.605801	0.906755	0.677956	0.499738	0.550219	0.793158	0.707128	0.703907	0.579805	0.620854	0.841662	0.62609
MUL1	Lung	0.723331	0.50857	0.496656	0.423026	0.75497	0.682825	0.936666	0.577661	0.71937	0.855513	0.858552	0.85438	0.869867	0.636678	0.290459	0.759826	0.690427	0.448575	0.737379	0.860399	0.895434	0.825041	0.799199	0.95379	0.735214	0.811751	0.973952	0.489225	0.995567	0.861997	0.557152	0.851617	0.634885	0.547156	0.48596	0.795539	0.836936	0.561722	0.948775	0.490045	0.618535	0.613423	0.91077
NEIL1	Adipose	0.855216	0.812704	0.965228	0.750952	0.864678	0.945507	0.508611	0.908943	0.652155	0.907333	0.750978	0.330134	0.910599	0.660416	0.636859	0.720518	0.836433	0.793357	0.898497	0.731178	0.393664	0.451215	0.485792	0.423781	0.595331	0.872809	0.899977	0.795645	0.423574	0.596355	0.934064	0.663036	0.615597	0.78298	0.515973	0.393257	0.770719	0.724578	0.887394	0.473182	0.471903	0.400513	0.783899
NOP9	Uterus	0.828003	0.520492	0.749789	0.870678	0.705994	0.813721	0.682404	0.426616	0.814001	0.79921	0.498389	0.225065	0.801158	0.728986	0.91469	0.979432	0.612378	0.142222	0.375664	0.791238	0.705242	0.937022	0.406266	0.322377	0.196936	0.788728	0.98985	0.436332	0.332915	0.084821	0.799368	0.300044	0.587731	0.293036	0.44047	0.385689	0.214653	0.740051	0.106848	0.0905286	0.445016	0.196304	0.482681
NPTN	Blood	0.988429	0.428878	0.343057	0.714164	0.793893	0.947999	0.111984	0.983974	0.350811	0.474655	0.881306	0.614236	0.473215	0.483993	0.262195	0.828254	0.865747	0.630123	0.529166	0.796282	0.771334	0.386241	0.348183	0.127505	0.461174	0.889583	0.174274	0.882814	0.904207	0.640752	0.710716	0.559355	0.932462	0.821225	0.779671	0.223152	0.81529	0.515329	0.573755	0.19202	0.474427	0.992206	0.201523
NYNRIN	Hypothalamus	0.175513	0.0999911	0.501253	0.108567	0.670105	0.79729	0.577947	0.931384	0.311345	0.3568	0.300642	0.263046	0.576243	0.309429	0.464198	0.633684	0.807917	0.751245	0.810676	0.750169	0.780527	0.454358	0.162341	0.617119	0.983618	0.158586	0.53281	0.886789	0.773295	0.620662	0.211523	0.360819	0.566408	0.403271	0.220259	0.677419	0.775171	0.806276	0.710372	0.887595	0.861785	0.709432	0.90984
OR12D2	Adipose	0.973352	0.925287	0.996126	0.753509	0.692698	0.398019	0.696847	0.614549	0.639852	0.77014	0.88833	0.167549	0.397959	0.27519	0.717542	0.928258	0.875231	0.200274	0.350639	0.85007	0.712585	0.88273	0.881904	0.390404	0.453944	0.268616	0.307188	0.945645	0.440031	0.591718	0.641828	0.504365	0.710248	0.352413	0.971493	0.342652	0.436979	0.290409	0.835506	0.659363	0.817182	0.398055	0.410347
PAPOLA	Monocytes	0.6871	0.807689	0.977608	0.106441	0.0518128	0.877696	0.751373	0.489156	0.425206	0.166706	0.86411	0.440513	0.760728	0.0531271	0.251269	0.493196	0.351973	0.291728	0.830908	0.335459	0.123428	0.700173	0.980051	0.363474	0.647642	0.490109	0.0106084	0.831974	0.592767	0.270605	0.366017	0.57984	0.735585	0.151437	0.729284	0.0678688	0.271389	0.996622	0.628254	0.212346	0.445486	0.879052	0.185717
PER2	Hypothalamus	0.658083	0.724252	0.88732	0.176032	0.357184	0.625771	0.713195	0.227136	0.860507	0.878442	0.851307	0.479214	0.988335	0.926097	0.908769	0.844402	0.664088	0.861972	0.814795	0.666341	0.811279	0.472059	0.67419	0.87541	0.358704	0.369357	0.489716	0.34669	0.0974399	0.685371	0.336154	0.561108	0.673307	0.505715	0.662106	0.966748	0.955916	0.246803	0.410789	0.953425	0.818905	0.372625	0.726915
PINK1	Adipose	0.627211	0.602562	0.948427	0.703194	0.745212	0.285924	0.135358	0.452309	0.386241	0.480566	0.454362	0.274939	0.983378	0.720884	0.678178	0.505438	0.901093	0.798406	0.717662	0.7546	0.186434	0.512595	0.314622	0.603531	0.968041	0.949815	0.908092	0.839908	0.862011	0.765812	0.860807	0.693282	0.334166	0.282286	0.798017	0.711455	0.942852	0.104986	0.977178	0.690136	0.676159	0.771009	0.581605
PKM	Macrophage	0.597414	0.120231	0.298893	0.454767	0.643851	0.804682	0.730816	0.188114	0.620502	0.143961	0.894621	0.162817	0.228135	0.241732	0.828217	0.493017	0.826544	0.505375	0.607504	0.871145	0.836586	0.949975	0.364718	0.626676	0.28776	0.629484	0.20796	0.0378306	0.337118	0.42098	0.488581	0.29601	0.169901	0.2644	0.363405	0.271445	0.32818	0.498741	0.43408	0.681222	0.262014	0.405562	0.767749
PLG	Liver	0.989305	0.747581	0.728565	0.903577	0.795725	0.651874	0.932937	0.352984	0.417348	0.0761403	0.898981	0.780416	0.827249	0.736277	0.127275	0.603204	0.391916	0.772712	0.402283	0.438865	0.862817	0.790632	0.905292	0.0681528	0.348557	0.553108	0.906806	0.0835349	0.948862	0.747247	0.91342	0.458731	0.399905	0.511411	0.453054	0.409042	0.995078	0.602825	0.77687	0.304766	0.98093	0.96972	0.997619
PLXNA4	Muscle	0.556342	0.540641	0.920575	0.587967	0.728577	0.949946	0.788014	0.523142	0.279149	0.645334	0.376347	0.80532	0.938275	0.675325	0.627111	0.94884	0.853208	0.915191	0.866465	0.550822	0.940385	0.805839	0.692326	0.841644	0.754069	0.850023	0.649036	0.81267	0.377508	0.813976	0.803414	0.981896	0.641839	0.80603	0.971651	0.779511	0.760219	0.408553	0.399908	0.728846	0.957867	0.783575	0.728245
POLR1D	Blood	0.228278	0.659871	0.0647057	0.418072	0.144386	0.705074	0.948235	0.379953	0.326612	0.731114	0.571469	0.935916	0.161189	0.664753	0.462073	0.587606	0.953412	0.542685	0.25912	0.465276	0.731089	0.225334	0.999095	0.861118	0.408157	0.835322	0.686932	0.218568	0.634997	0.839807	0.780933	0.918395	0.11806	0.231785	0.468926	0.696112	0.377876	0.412358	0.679974	0.873899	0.723254	0.760561	0.527683
PRKAR1A	Blood	0.288581	0.339103	0.535731	0.37489	0.924948	0.303515	0.282973	0.925895	0.652203	0.818884	0.16924	0.500293	0.157927	0.95574	0.0663261	0.899571	0.561502	0.0199135	0.618768	0.269996	0.301752	0.0266129	0.142986	0.0621595	0.845123	0.399544	0.79475	0.286529	0.709016	0.637455	0.352187	0.360442	0.507875	0.570264	0.172465	0.407813	0.908532	0.180305	0.360102	0.489641	0.010892	0.489859	0.112729
PTPN9	Muscle	0.141359	0.0525034	0.596586	0.200578	0.436213	0.41691	0.10057	0.00139954	0.304234	0.196915	0.989091	0.140208	0.625645	0.58045	0.531762	0.236838	0.388067	0.210346	0.792019	0.145054	0.0359258	0.889908	0.955431	0.446705	0.64894	0.198288	0.296773	0.222134	0.714381	0.359524	0.053385	0.315214	0.78743	0.374719	0.247909	0.993873	0.254838	0.334774	0.162487	0.66552	0.813742	0.775723	0.119287
RABGGTA	Macrophage	0.371276	0.562626	0.501766	0.614481	0.562617	0.500997	0.0980289	0.50074	0.141298	0.198495	0.867703	0.797321	0.643654	0.289641	0.165602	0.808309	0.304492	0.342662	0.536757	0.55847	0.508885	0.729743	0.840269	0.885921	0.127976	0.0594565	0.540782	0.540872	0.623193	0.665762	0.43857	0.1655	0.777003	0.340497	0.236979	0.389901	0.753677	0.805546	0.563071	0.316445	0.729615	0.791085	0.955514
RAP1GAP	Muscle	0.318725	0.234745	0.873891	0.863248	0.351431	0.805731	0.608749	0.1383	0.34994	0.568187	0.691078	0.856381	0.563283	0.424964	0.882014	0.657314	0.788703	0.92924	0.35488	0.74195	0.831903	0.473369	0.63666	0.643893	0.775138	0.256787	0.805537	0.737294	0.569951	0.665503	0.767211	0.6056	0.473373	0.735873	0.601106	0.755387	0.748406	0.080762	0.244411	0.837535	0.377255	0.615744	0.60014
RCN2	Intramuscular_fat	0.499354	0.981933	0.235026	0.833675	0.869335	0.865502	0.818207	0.681615	0.334399	0.735718	0.850001	0.40842	0.351642	0.882195	0.534743	0.556552	0.978616	0.98635	0.578691	0.902194	0.730134	0.575902	0.327623	0.759628	0.47919	0.611246	0.85018	0.587718	0.266248	0.127794	0.850456	0.619317	0.691427	0.0780728	0.927138	0.945268	0.192367	0.894716	0.88944	0.255011	0.60373	0.256147	0.708713
REC8	Adipose	0.646666	0.931405	0.405145	0.81037	0.725724	0.62111	0.500853	0.28192	0.273526	0.218507	0.681195	0.284449	0.0952043	0.238652	0.96221	0.465105	0.464655	0.246851	0.20077	0.578647	0.474089	0.365062	0.997248	0.576129	0.529287	0.997306	0.95626	0.745999	0.179814	0.981192	0.980937	0.382058	0.0913289	0.858073	0.45277	0.975394	0.908301	0.089929	0.271843	0.563033	0.182254	0.729519	0.482649
RGS9	Blood	0.113657	0.145504	0.705456	0.110245	0.884367	0.572859	0.329969	0.626721	0.756037	0.3409	0.011235	0.926976	0.794914	0.214045	0.0303549	0.228536	0.0728356	0.00604307	0.12854	0.205159	0.0793448	0.161387	0.196582	0.198794	0.458651	0.189345	0.436978	0.462086	0.334225	0.636239	0.806335	0.450224	0.740991	0.501293	0.448492	0.355083	0.798373	0.863575	0.966268	0.178421	0.166324	0.304086	0.341609
RIPK3	Hypothalamus	0.262422	0.17795	0.768425	0.999855	0.549432	0.365285	0.630287	0.947325	0.288216	0.767552	0.915267	0.414593	0.25958	0.886793	0.558297	0.984991	0.830916	0.985933	0.834742	0.227859	0.750627	0.958774	0.269731	0.557835	0.790762	0.220769	0.773604	0.19784	0.855014	0.817302	0.860227	0.736085	0.258342	0.789797	0.75353	0.588245	0.9224	0.338835	0.287566	0.64843	0.883054	0.860563	0.900522
RNF31	Milk_cell	0.378185	0.0674512	0.121266	0.583789	0.741665	0.625542	0.456433	0.204404	0.546618	0.0408293	0.79884	0.0601119	0.14236	0.0743899	0.876336	0.394432	0.232146	0.691828	0.846847	0.730559	0.781	0.507574	0.64925	0.682773	0.415636	0.957023	0.33762	0.80211	0.854149	0.96354	0.393372	0.661426	0.0451399	0.185692	0.43006	0.283548	0.863444	0.108409	0.365426	0.683354	0.688354	0.753711	0.699587
RPUSD4	Adipose	0.505645	0.290419	0.87428	0.790821	0.654524	0.292313	0.56289	0.359986	0.834221	0.730761	0.301157	0.042071	0.317863	0.906704	0.718689	0.159491	0.659108	0.544875	0.892186	0.488651	0.823467	0.989151	0.343165	0.632731	0.64816	0.628017	0.550153	0.225753	0.887488	0.285733	0.427862	0.539014	0.527525	0.976181	0.565795	0.722703	0.661894	0.806661	0.115727	0.454792	0.351597	0.79516	0.492394
SCLY	Intramuscular_fat	0.934617	0.957203	0.925091	0.805174	0.739125	0.571458	0.326893	0.772415	0.678771	0.727072	0.546521	0.586632	0.501694	0.564048	0.944469	0.662336	0.459356	0.821813	0.993142	0.908927	0.800259	0.264113	0.486011	0.371908	0.684123	0.889335	0.760659	0.534858	0.719674	0.826175	0.789081	0.706235	0.949771	0.959002	0.608295	0.695424	0.787333	0.965678	0.695793	0.426618	0.397404	0.363478	0.970284
SDR39U1	Intramuscular_fat	0.886398	0.857042	0.931097	0.826877	0.932733	0.400401	0.696734	0.921528	0.181128	0.0426499	0.244269	0.380125	0.218682	0.63001	0.552468	0.715461	0.431023	0.143555	0.537216	0.973153	0.440833	0.908169	0.54473	0.849563	0.245908	0.0935147	0.678192	0.722615	0.194043	0.345543	0.457116	0.737817	0.901883	0.872705	0.814959	0.962572	0.52638	0.999741	0.934988	0.298793	0.634373	0.389845	0.694132
SH2D5	Embryo	0.954263	0.906147	0.808566	0.843489	0.752018	0.787431	0.766378	0.520372	0.345919	0.368993	0.341682	0.832379	0.99488	0.570317	0.475028	0.936964	0.898872	0.50915	0.207217	0.77412	0.49853	0.74712	0.928603	0.755943	0.579169	0.839302	0.177564	0.721546	0.42862	0.317751	0.96028	0.702699	0.752609	0.34233	0.767452	0.385514	0.339745	0.665893	0.705734	0.590942	0.733092	0.381341	0.355639
SHISA2	Oviduct	0.860103	0.526924	0.414732	0.706024	0.912109	0.88355	0.958412	0.496835	0.755313	0.986314	0.683567	0.69983	0.675864	0.440337	0.808158	0.579902	0.507635	0.923776	0.854232	0.92465	0.976793	0.671742	0.922082	0.794509	0.797468	0.901709	0.890868	0.935662	0.686451	0.869652	0.777902	0.814573	0.968357	0.657415	0.716625	0.994117	0.884701	0.702186	0.863239	0.924593	0.872812	0.78691	0.917936
SLIT3	Blood	0.7422	0.860225	0.621023	0.813094	0.72547	0.889407	0.243203	0.443166	0.536688	0.956495	0.86071	0.497923	0.92846	0.809794	0.89163	0.86104	0.861198	0.24173	0.0551091	0.613722	0.819211	0.704884	0.761926	0.933545	0.146996	0.604602	0.570797	0.946962	0.475788	0.837576	0.912312	0.243489	0.277905	0.122645	0.831036	0.188091	0.79399	0.872485	0.567182	0.894572	0.363882	0.262635	0.597408
SNX33	Embryo	0.0390447	0.0315839	0.593491	0.171776	0.220977	0.624643	0.576428	0.240765	0.603203	0.400357	0.289381	0.154552	0.0934372	0.743504	0.501948	0.679434	0.731629	0.215717	0.940234	0.820475	0.207437	0.844741	0.551262	0.625499	0.806208	0.649831	0.431189	0.234007	0.741	0.992198	0.0640302	0.748587	0.339773	0.816249	0.317405	0.461598	0.819668	0.698835	0.47809	0.864323	0.77936	0.86385	0.327572
SOD2	Blood	0.748623	0.974	0.732405	0.130388	0.112107	0.200796	0.703794	0.482927	0.66533	0.331871	0.197161	0.456187	0.355314	0.703218	0.714275	0.12739	0.0823347	0.372921	0.968172	0.972906	0.758717	0.779327	0.167259	0.478138	0.647865	0.393643	0.601496	0.805782	0.598472	0.748872	0.588226	0.95651	0.794125	0.455545	0.861825	0.773481	0.626396	0.976394	0.950612	0.995135	0.811842	0.661404	0.385244
SRPRA	Blood	0.897051	0.957161	0.95193	0.986007	0.925519	0.685658	0.906874	0.399969	0.0534893	0.225758	0.847099	0.74686	0.659664	0.663443	0.392996	0.656207	0.961403	0.777926	0.347888	0.924831	0.939699	0.114085	0.111616	0.108997	0.798924	0.488128	0.599495	0.480684	0.142189	0.0318795	0.958545	0.421154	0.408205	0.413318	0.900688	0.052326	0.0184716	0.160515	0.501231	0.394913	0.129005	0.017103	0.0186244
ST3GAL4	Blood	0.330843	0.370274	0.815182	0.146122	0.942744	0.676307	0.599352	0.830779	0.131443	0.619997	0.45393	0.281312	0.368606	0.132474	0.415736	0.268532	0.777804	0.396623	0.543698	0.883938	0.839111	0.0796369	0.19461	0.0144409	0.854048	0.952497	0.380607	0.604358	0.343824	0.477949	0.326325	0.750936	0.10392	0.31593	0.470592	0.0487557	0.905778	0.454089	0.21039	0.187671	0.0665587	0.798007	0.045149
TCP1	Blood	0.915705	0.915863	0.974188	0.589894	0.261823	0.596177	0.596393	0.393752	0.799413	0.653354	0.53289	0.319161	0.717957	0.455447	0.0496357	0.735853	0.655834	0.175186	0.698224	0.554013	0.738185	0.113162	0.172128	0.56071	0.400585	0.258035	0.803964	0.549394	0.0839516	0.324988	0.82801	0.782905	0.110022	0.797183	0.42804	0.789185	0.274803	0.0712324	0.945139	0.917046	0.129394	0.0611769	0.438346
TINF2	Macrophage	0.383157	0.384437	0.740452	0.904994	0.193465	0.512268	0.932679	0.59725	0.918709	0.260687	0.477769	0.791649	0.065725	0.698182	0.287555	0.922628	0.724954	0.291883	0.348338	0.551962	0.958771	0.611925	0.331047	0.957412	0.411208	0.884795	0.186208	0.966048	0.731776	0.759616	0.418981	0.521732	0.649251	0.731763	0.583511	0.817582	0.987839	0.858126	0.571927	0.700914	0.895285	0.789748	0.659963
TIRAP	Adipose	0.659164	0.667404	0.999434	0.773235	0.791748	0.909604	0.832732	0.487792	0.482353	0.717041	0.696176	0.720977	0.932528	0.562277	0.306389	0.806986	0.916708	0.893719	0.854206	0.749451	0.857298	0.465909	0.477885	0.287203	0.683527	0.600205	0.86202	0.469628	0.714434	0.889771	0.865656	0.790897	0.533081	0.994908	0.899674	0.257668	0.830059	0.711728	0.909236	0.647817	0.533797	0.595767	0.341487
TMPRSS2	Mammary	0.557458	0.443625	0.925616	0.166603	0.651224	0.194459	0.999211	0.470429	0.344666	0.625927	0.835187	0.542239	0.380346	0.388042	0.562009	0.699592	0.4321	0.54494	0.781341	0.896674	0.391793	0.368455	0.65545	0.577423	0.75135	0.0293935	0.807222	0.358879	0.963861	0.479521	0.118044	0.574193	0.813384	0.765742	0.881765	0.299717	0.745332	0.656664	0.46393	0.520103	0.700902	0.288317	0.490657
TRAF3IP1	Ileum	0.639323	0.268139	0.336195	0.465253	0.872803	0.291333	0.787983	0.205957	0.237576	0.446566	0.658368	0.25089	0.391592	0.467119	0.442366	0.536453	0.250457	0.289033	0.245271	0.684321	0.597197	0.864313	0.721864	0.215164	0.838887	0.362557	0.995097	0.266822	0.123532	0.443307	0.185565	0.126188	0.694204	0.492312	0.242358	0.859277	0.44572	0.563424	0.296842	0.34295	0.738921	0.56252	0.450483
TRIM27	Macrophage	0.507381	0.159745	0.26682	0.658892	0.630607	0.447918	0.122469	0.306891	0.848341	0.0133065	0.661597	0.396142	0.885408	0.699762	0.641704	0.0502178	0.00742396	0.839491	0.435872	0.0494984	0.576586	0.327434	0.411577	0.962728	0.454192	0.469535	0.0273568	0.197174	0.538191	0.796894	0.0285207	0.0743069	0.3981	0.226588	0.602944	0.925507	0.29052	0.885031	0.00125205	0.600662	0.125041	0.603596	0.123128
TSPAN3	Blood	0.688078	0.957657	0.397989	0.66708	0.232755	0.673995	0.795413	0.912234	0.384132	0.928442	0.848865	0.910959	0.808265	0.267269	0.604458	0.263878	0.333631	0.54104	0.601802	0.575179	0.234108	0.723938	0.494	0.912723	0.810374	0.482451	0.415476	0.984306	0.487162	0.951649	0.654528	0.742958	0.468674	0.114974	0.842818	0.40996	0.770228	0.777862	0.852657	0.223196	0.565929	0.886073	0.44137
TSSK4	Lung	0.829958	0.997838	0.938937	0.505101	0.729231	0.973784	0.155104	0.665325	0.946537	0.542149	0.853348	0.720164	0.503058	0.928022	0.955152	0.517345	0.502877	0.870227	0.584394	0.614426	0.66701	0.544844	0.681486	0.679891	0.633563	0.197601	0.463439	0.512052	0.778934	0.49416	0.822244	0.875065	0.269379	0.785454	0.592016	0.730297	0.77406	0.683173	0.247348	0.120143	0.808757	0.892895	0.814006
TWIST2	Macrophage	0.891652	0.994645	0.850709	0.927498	0.740914	0.983639	0.57932	0.438484	0.720996	0.283438	0.529263	0.606004	0.460325	0.451917	0.966304	0.705275	0.703738	0.988135	0.793847	0.994481	0.804364	0.676117	0.940701	0.927437	0.718916	0.812949	0.881136	0.697103	0.666043	0.692213	0.860443	0.747319	0.998888	0.825517	0.720742	0.865117	0.859105	0.946843	0.764652	0.789541	0.833499	0.874393	0.94197
UBD	Adipose	0.790436	0.930108	0.564956	0.412922	0.188677	0.35962	0.535593	0.844295	0.310689	0.855107	0.617369	0.390553	0.12653	0.904251	0.572411	0.853966	0.979072	0.464602	0.128985	0.983987	0.498393	0.812795	0.770142	0.337054	0.756027	0.980486	0.328696	0.675509	0.782063	0.342875	0.225174	0.719333	0.178534	0.540761	0.612034	0.211242	0.451607	0.440573	0.1676	0.877798	0.788493	0.803033	0.13399
USP12	Intramuscular_fat	0.297279	0.672372	0.260391	0.933013	0.236196	0.174451	0.392453	0.0374997	0.654539	0.726516	0.810107	0.491745	0.50686	0.32526	0.708625	0.931101	0.968529	0.364455	0.687263	0.674218	0.374278	0.467114	0.275779	0.982098	0.350023	0.0710805	0.90525	0.695876	0.807708	0.665955	0.424626	0.0916237	0.903719	0.178683	0.818341	0.256565	0.7428	0.687653	0.404272	0.985197	0.585963	0.641827	0.926358
WASF3	Ovary	0.930814	0.80217	0.99047	0.898749	0.907231	0.53929	0.895672	0.889301	0.375721	0.322974	0.301506	0.682142	0.186308	0.766273	0.0601349	0.67704	0.535469	0.158238	0.570705	0.143071	0.779552	0.262951	0.456349	0.337561	0.832319	0.608844	0.561156	0.750273	0.727542	0.360374	0.832758	0.614029	0.563546	0.368799	0.136036	0.457443	0.294447	0.166343	0.0552208	0.990347	0.146241	0.450261	0.215824
WIPI1	Jejunum	0.549542	0.671022	0.531844	0.681873	0.837115	0.903176	0.283094	0.38997	0.871486	0.972399	0.587593	0.575372	0.0306737	0.0969071	0.157492	0.0559939	0.348889	0.190078	0.979746	0.369532	0.577306	0.257705	0.135114	0.533168	0.294592	0.709906	0.287525	0.0682443	0.946424	0.935995	0.809751	0.249054	0.730291	0.634542	0.0602993	0.815764	0.836337	0.54866	0.912254	0.916874	0.364787	0.940662	0.945219
WTAP	Blood	0.262392	0.204614	0.827001	0.500751	0.625171	0.676471	0.887439	0.87037	0.293059	0.695461	0.941723	0.220274	0.834464	0.476818	0.654685	0.53613	0.729592	0.751194	0.785097	0.374935	0.14876	0.3567	0.181934	0.185168	0.817176	0.845881	0.497125	0.195111	0.362082	0.774953	0.408852	0.739767	0.241888	0.706809	0.0943588	0.335313	0.928773	0.151484	0.308812	0.164962	0.329588	0.498597	0.175834
ZBTB40	Muscle	0.91211	0.825291	0.437879	0.701807	0.573949	0.247738	0.95928	0.891305	0.844546	0.555635	0.753698	0.934431	0.81912	0.610599	0.436116	0.424371	0.89701	0.668681	0.525771	0.931518	0.830473	0.725453	0.675076	0.893692	0.448411	0.861379	0.823292	0.583002	0.461514	0.726692	0.649177	0.766386	0.560611	0.755998	0.569194	0.33243	0.803889	0.460987	0.975196	0.137406	0.717798	0.743069	0.637055
Note：A P value less than 0.05 would get highlighted in Light Red color with dark red text in it.
